# Supplementary material for: 5′′-(4-Meth­oxy­benzyl­idene)-7′-(4-meth­oxy­phen­yl)-1′′-methyl-5′,6′,7′,7a’-tetra­hydro­dispiro­[acenaphthene-1,5′-pyrrolo­[1,2-c][1,3]thia­zole-6′,3′′-piperidine]-2,4′′-dione
Source: Acta Crystallogr Sect E Struct Rep Online. 2011 Nov 5;67(Pt 12):o3210. doi: 10.1107/S1600536811045934 (PMC3238875; doi:10.1107/S1600536811045934)
Supplement: Supplementary file 1 [file e-67-o3210-sup1.cif]

##############################################################################
#                                                                            #
# This CIF contains the data in a paper accepted for publication in          #
# Acta Crystallographica Section E. It conforms to the requirements of       #
# Notes for Authors for Acta Crystallographica Section E, and has been       #
# peer reviewed under the auspices of the IUCr Commission on Journals.       #
#                                                                            #
# Full details of the Crystallographic Information File format               #
# are given in the paper "The Crystallographic Information File (CIF):       #
# a New Standard Archive File for Crystallography" by S. R. Hall, F. H.      #
# Allen and I. D. Brown [Acta Cryst. (1991), A47, 655-685].                  #
#                                                                            #
# The current version of the core CIF dictionary is obtainable from          #
# ftp://ftp.iucr.org/pub/cif_core.dic.                                       #
#                                                                            #
# Software is freely available for graphical display of the structure(s)     #
# in this CIF. For information consult the CIF software page                 #
# http://www.iucr.org/resources/cif/software.                                #
#                                                                            #
# This file may be used for bona fide research purposes within the           #
# scientific community so long as proper attribution is given to the journal # 
# article from which it was obtained.                                        #
#                                                                            #
##############################################################################
data_global
_audit_creation_method     'WinGX routine CIF_UPDATE'
_audit_conform_dict_name     cif_core.dic
_audit_conform_dict_version     2.3
_journal_date_recd_electronic     2011-10-29
_journal_date_accepted     2011-11-01
_journal_name_full     'Acta Crystallographica, Section E'
_journal_year     2011
_journal_volume     67
_journal_issue     12
_journal_page_first     o3210
_journal_page_last     o3210
_journal_paper_category     QO
_journal_coeditor_code     TK5009
_publ_contact_author_name     'Dr P. L. Nilantha Lakshman'
_publ_contact_author_address
;
Department of Food science and Technology
University of Ruhuna
Mapalana
Kamburupitiya 81100
Sri Lanka
;
_publ_contact_author_email     'plakshmannilantha@ymail.com'
_publ_contact_author_fax     '+94-41-2292384'
_publ_contact_author_phone     '+94-41-2292200'
_publ_section_title
;\
5''-(4-Methoxybenzylidene)-7'-(4-methoxyphenyl)-1''-methyl-5',6',7',7a'-\
tetrahydrodispiro[acenaphthene-1,5'-pyrrolo[1,2-<i>c</i>][1,3]thiazole-6',\
3''-piperidine]-2,4''-dione
;
loop_
    _publ_author_name
    _publ_author_footnote
    _publ_author_address
    'Suresh, J.' .
;
Department of Physics
The Madura College,
Madurai 625 011
India
;
    'Vishnupriya, R.' .
;
Department of Physics
The Madura College,
Madurai 625 011
India
;
    'Kumar, R. Ranjith' .
;
Department of Organic Chemistry
School of Chemistry
Madurai Kamaraj University
Madurai 625 021
India
;
    'Sivakumar, S.' .
;
Department of Organic Chemistry
School of Chemistry
Madurai Kamaraj University
Madurai 625 021
India
;
    'Lakshman, P. L. Nilantha' .
;
Department of Food Science and Technology
University of Ruhuna
Mapalana
Kamburupitiya 81100
Sri Lanka
;
data_I
_audit_creation_method     SHELXL-97
_chemical_name_systematic
;
5''-(4-Methoxybenzylidene)-7'-(4-methoxyphenyl)-1''-methyl-5',6',7',7a'-
tetrahydrodispiro[acenaphthene-1,5'-pyrrolo[1,2-<i>c</i>][1,3]thiazole-
6',3''-piperidine]-2,4''-dione
;
_chemical_name_common     ?
_chemical_formula_moiety     'C37 H34 N2 O4 S'
_chemical_formula_sum     'C37 H34 N2 O4 S'
_chemical_formula_iupac     'C37 H34 N2 O4 S'
_chemical_formula_weight     602.72
_chemical_melting_point     ?
_symmetry_cell_setting     monoclinic
_symmetry_space_group_name_H-M     'P 21/c'
_symmetry_space_group_name_Hall     '-P 2ybc'
loop_
    _symmetry_equiv_pos_as_xyz
    'x, y, z'
    '-x, y+1/2, -z+1/2'
    '-x, -y, -z'
    'x, -y-1/2, z-1/2'
_cell_length_a     14.6229(6)
_cell_length_b     15.8759(6)
_cell_length_c     15.0284(5)
_cell_angle_alpha     90.00
_cell_angle_beta     115.907(2)
_cell_angle_gamma     90.00
_cell_volume     3138.3(2)
_cell_formula_units_Z     4
_cell_measurement_reflns_used     2000
_cell_measurement_theta_min     2
_cell_measurement_theta_max     31
_cell_measurement_temperature     293(2)
_exptl_crystal_description     block
_exptl_crystal_colour     colourless
_exptl_crystal_size_max     0.23
_exptl_crystal_size_mid     0.21
_exptl_crystal_size_min     0.18
_exptl_crystal_density_diffrn     1.276
_exptl_crystal_density_meas     ?
_exptl_crystal_density_method     'not measured'
_exptl_crystal_F_000     1272
_exptl_absorpt_coefficient_mu     0.146
_exptl_absorpt_correction_type     multi-scan
_exptl_absorpt_process_details     '(SADABS; Sheldrick, 1996)'
_exptl_absorpt_correction_T_min     0.967
_exptl_absorpt_correction_T_max     0.974
_exptl_special_details     ?
_diffrn_ambient_temperature     293(2)
_diffrn_radiation_type     MoK\a
_diffrn_radiation_wavelength     0.71073
_diffrn_radiation_source     'fine-focus sealed tube'
_diffrn_radiation_monochromator     graphite
_diffrn_measurement_device_type     'Bruker Kappa APEXII'
_diffrn_measurement_method     '\w and \f'
_diffrn_detector_area_resol_mean     0
_diffrn_reflns_number     44023
_diffrn_reflns_av_R_equivalents     0.0308
_diffrn_reflns_av_sigmaI/netI     0.0307
_diffrn_reflns_theta_min     1.55
_diffrn_reflns_theta_max     31.41
_diffrn_reflns_theta_full     31.41
_diffrn_measured_fraction_theta_max     0.997
_diffrn_measured_fraction_theta_full     0.997
_diffrn_reflns_limit_h_min     -21
_diffrn_reflns_limit_h_max     21
_diffrn_reflns_limit_k_min     -23
_diffrn_reflns_limit_k_max     23
_diffrn_reflns_limit_l_min     -21
_diffrn_reflns_limit_l_max     14
_diffrn_standards_number     0
_diffrn_standards_interval_count     0
_diffrn_standards_interval_time     0
_diffrn_standards_decay_%     0
_refine_special_details
;
Refinement of <i>F</i>^2^ against ALL reflections. The weighted <i>R</i>-factor
<i>wR</i> and goodness of fit <i>S</i> are based on <i>F</i>^2^, conventional
<i>R</i>-factors <i>R</i> are based on <i>F</i>, with <i>F</i> set to zero for
negative <i>F</i>^2^. The threshold expression of <i>F</i>^2^ >
\s(<i>F</i>^2^) is used only for calculating <i>R</i>-factors(gt) <i>etc</i>.
and is not relevant to the choice of reflections for refinement.
<i>R</i>-factors based on <i>F</i>^2^ are statistically about twice as large
as those based on <i>F</i>, and <i>R</i>- factors based on ALL data will be
even larger.
;
_reflns_number_total     10327
_reflns_number_gt     6691
_reflns_threshold_expression     I>2sigma(I)
_refine_ls_structure_factor_coef     Fsqd
_refine_ls_matrix_type     full
_refine_ls_R_factor_all     0.0890
_refine_ls_R_factor_gt     0.0511
_refine_ls_wR_factor_gt     0.1258
_refine_ls_wR_factor_ref     0.1541
_refine_ls_goodness_of_fit_ref     1.005
_refine_ls_restrained_S_all     1.005
_refine_ls_number_reflns     10327
_refine_ls_number_parameters     400
_refine_ls_number_restraints     0
_refine_ls_hydrogen_treatment     constr
_refine_ls_weighting_scheme     calc
_refine_ls_weighting_details
         'calc w=1/[\s^2^(Fo^2^)+(0.0699P)^2^+0.9424P] where P=(Fo^2^+2Fc^2^)/3'
_atom_sites_solution_hydrogens     geom
_atom_sites_solution_primary     direct
_atom_sites_solution_secondary     difmap
_refine_ls_shift/su_max     0.000
_refine_ls_shift/su_mean     0.000
_refine_diff_density_max     0.430
_refine_diff_density_min     -0.326
_refine_ls_extinction_method     'SHELXL97 (Sheldrick, 2008)'
_refine_ls_extinction_coef     0.0015(5)
_refine_ls_extinction_expression
                                  'Fc^*^=kFc[1+0.001xFc^2^\l^3^/sin(2\q)]^-1/4^'
loop_
    _atom_type_symbol
    _atom_type_description
    _atom_type_scat_dispersion_real
    _atom_type_scat_dispersion_imag
    _atom_type_scat_source
    'C' 'C' 0.0033 0.0016
                         'International Tables Vol C Tables 4.2.6.8 and 6.1.1.4'
    'H' 'H' 0.0000 0.0000
                         'International Tables Vol C Tables 4.2.6.8 and 6.1.1.4'
    'N' 'N' 0.0061 0.0033
                         'International Tables Vol C Tables 4.2.6.8 and 6.1.1.4'
    'O' 'O' 0.0106 0.0060
                         'International Tables Vol C Tables 4.2.6.8 and 6.1.1.4'
    'S' 'S' 0.1246 0.1234
                         'International Tables Vol C Tables 4.2.6.8 and 6.1.1.4'
_computing_data_collection     'APEX2 (Bruker, 2004)'
_computing_cell_refinement     'SAINT (Bruker, 2004)'
_computing_data_reduction     'SAINT (Bruker, 2004)'
_computing_structure_solution     'SHELXS97 (Sheldrick, 2008)'
_computing_structure_refinement     'SHELXL97 (Sheldrick, 2008)'
_computing_molecular_graphics     'PLATON (Spek, 2009)'
_computing_publication_material     'SHELXL97 (Sheldrick, 2008)'
loop_
    _atom_site_type_symbol
    _atom_site_label
    _atom_site_fract_x
    _atom_site_fract_y
    _atom_site_fract_z
    _atom_site_U_iso_or_equiv
    _atom_site_adp_type
    _atom_site_calc_flag
    _atom_site_refinement_flags
    _atom_site_occupancy
    _atom_site_symmetry_multiplicity
    _atom_site_disorder_assembly
    _atom_site_disorder_group
    C C1 0.05702(12) 0.26172(11) -0.14785(12) 0.0458(4) Uani d . 1 1 . .
    H H1A 0.0460 0.2022 -0.1463 0.069 Uiso calc R 1 1 . .
    H H1B 0.0656 0.2753 -0.2060 0.069 Uiso calc R 1 1 . .
    H H1C -0.0005 0.2917 -0.1490 0.069 Uiso calc R 1 1 . .
    C C2 0.23369(10) 0.23225(9) -0.04797(11) 0.0349(3) Uani d . 1 1 . .
    H H2A 0.2414 0.2326 -0.1089 0.042 Uiso calc R 1 1 . .
    H H2B 0.2190 0.1749 -0.0361 0.042 Uiso calc R 1 1 . .
    C C3 0.33233(10) 0.25945(9) 0.03580(10) 0.0320(3) Uani d . 1 1 . .
    C C4 0.34405(10) 0.34748(9) 0.07216(10) 0.0302(3) Uani d . 1 1 . .
    C C5 0.24559(10) 0.39442(8) 0.05210(10) 0.0293(3) Uani d . 1 1 . .
    C C6 0.17140(10) 0.37496(9) -0.05547(10) 0.0330(3) Uani d . 1 1 . .
    H H6A 0.1100 0.4082 -0.0752 0.040 Uiso calc R 1 1 . .
    H H6B 0.2023 0.3882 -0.0993 0.040 Uiso calc R 1 1 . .
    C C7 0.26211(10) 0.49022(9) 0.07440(10) 0.0320(3) Uani d . 1 1 . .
    H H7 0.3297 0.4974 0.1296 0.038 Uiso calc R 1 1 . .
    C C8 0.18394(11) 0.50890(9) 0.11325(11) 0.0338(3) Uani d . 1 1 . .
    H H8 0.1151 0.5082 0.0590 0.041 Uiso calc R 1 1 . .
    C C9 0.19802(13) 0.58458(10) 0.17907(13) 0.0452(4) Uani d . 1 1 . .
    H H9A 0.1686 0.6346 0.1400 0.054 Uiso calc R 1 1 . .
    H H9B 0.2695 0.5947 0.2211 0.054 Uiso calc R 1 1 . .
    C C10 0.13378(13) 0.44349(11) 0.22827(13) 0.0448(4) Uani d . 1 1 . .
    H H10A 0.1615 0.4117 0.2895 0.054 Uiso calc R 1 1 . .
    H H10B 0.0660 0.4228 0.1864 0.054 Uiso calc R 1 1 . .
    C C11 0.19993(10) 0.36021(9) 0.12522(10) 0.0308(3) Uani d . 1 1 . .
    C C12 0.09191(11) 0.31906(10) 0.06612(11) 0.0379(3) Uani d . 1 1 . .
    C C13 0.09879(12) 0.22999(11) 0.09739(13) 0.0444(4) Uani d . 1 1 . .
    C C14 0.02966(17) 0.16525(14) 0.06977(17) 0.0671(6) Uani d . 1 1 . .
    H H14 -0.0365 0.1729 0.0214 0.081 Uiso calc R 1 1 . .
    C C15 0.0619(2) 0.08708(16) 0.1169(2) 0.0831(8) Uani d . 1 1 . .
    H H15 0.0160 0.0425 0.0980 0.100 Uiso calc R 1 1 . .
    C C16 0.1577(2) 0.07374(14) 0.18930(19) 0.0738(7) Uani d . 1 1 . .
    H H16 0.1755 0.0208 0.2182 0.089 Uiso calc R 1 1 . .
    C C17 0.23036(16) 0.13913(11) 0.22093(14) 0.0518(4) Uani d . 1 1 . .
    C C18 0.19704(12) 0.21657(10) 0.17185(12) 0.0390(3) Uani d . 1 1 . .
    C C19 0.25791(11) 0.28929(9) 0.19501(10) 0.0327(3) Uani d . 1 1 . .
    C C20 0.35303(11) 0.28621(10) 0.27196(11) 0.0394(3) Uani d . 1 1 . .
    H H20 0.3939 0.3340 0.2911 0.047 Uiso calc R 1 1 . .
    C C21 0.38795(14) 0.20853(12) 0.32189(13) 0.0512(4) Uani d . 1 1 . .
    H H21 0.4530 0.2060 0.3736 0.061 Uiso calc R 1 1 . .
    C C22 0.33004(16) 0.13745(12) 0.29711(14) 0.0570(5) Uani d . 1 1 . .
    H H22 0.3566 0.0875 0.3308 0.068 Uiso calc R 1 1 . .
    C C31 0.40937(11) 0.20670(9) 0.08693(11) 0.0368(3) Uani d . 1 1 . .
    H H31 0.4669 0.2315 0.1360 0.044 Uiso calc R 1 1 . .
    C C32 0.41493(11) 0.11611(9) 0.07593(11) 0.0375(3) Uani d . 1 1 . .
    C C33 0.46607(12) 0.06725(10) 0.16063(12) 0.0444(4) Uani d . 1 1 . .
    H H33 0.5013 0.0939 0.2213 0.053 Uiso calc R 1 1 . .
    C C34 0.46569(14) -0.01911(11) 0.15661(13) 0.0490(4) Uani d . 1 1 . .
    H H34 0.4987 -0.0503 0.2143 0.059 Uiso calc R 1 1 . .
    C C35 0.41601(13) -0.05974(10) 0.06629(13) 0.0450(4) Uani d . 1 1 . .
    C C36 0.36961(13) -0.01298(11) -0.01935(12) 0.0454(4) Uani d . 1 1 . .
    H H36 0.3388 -0.0398 -0.0804 0.055 Uiso calc R 1 1 . .
    C C37 0.36913(12) 0.07357(10) -0.01411(12) 0.0421(3) Uani d . 1 1 . .
    H H37 0.3374 0.1045 -0.0722 0.050 Uiso calc R 1 1 . .
    C C38 0.3592(2) -0.18946(14) -0.01891(18) 0.0799(7) Uani d . 1 1 . .
    H H38A 0.2898 -0.1708 -0.0455 0.120 Uiso calc R 1 1 . .
    H H38B 0.3622 -0.2488 -0.0056 0.120 Uiso calc R 1 1 . .
    H H38C 0.3859 -0.1786 -0.0659 0.120 Uiso calc R 1 1 . .
    C C71 0.25792(11) 0.54436(9) -0.01021(11) 0.0345(3) Uani d . 1 1 . .
    C C72 0.34035(12) 0.54987(10) -0.03242(13) 0.0413(3) Uani d . 1 1 . .
    H H72 0.3997 0.5210 0.0070 0.050 Uiso calc R 1 1 . .
    C C73 0.33715(13) 0.59696(10) -0.11150(14) 0.0459(4) Uani d . 1 1 . .
    H H73 0.3933 0.5987 -0.1252 0.055 Uiso calc R 1 1 . .
    C C74 0.25059(14) 0.64111(11) -0.16955(13) 0.0475(4) Uani d . 1 1 . .
    C C75 0.16901(14) 0.63866(13) -0.14731(15) 0.0588(5) Uani d . 1 1 . .
    H H75 0.1108 0.6694 -0.1854 0.071 Uiso calc R 1 1 . .
    C C76 0.17252(13) 0.59095(12) -0.06887(14) 0.0511(4) Uani d . 1 1 . .
    H H76 0.1163 0.5901 -0.0552 0.061 Uiso calc R 1 1 . .
    C C77 0.3074(2) 0.68197(18) -0.28915(19) 0.0842(8) Uani d . 1 1 . .
    H H77A 0.3743 0.6966 -0.2403 0.126 Uiso calc R 1 1 . .
    H H77B 0.2883 0.7186 -0.3453 0.126 Uiso calc R 1 1 . .
    H H77C 0.3072 0.6247 -0.3096 0.126 Uiso calc R 1 1 . .
    N N1 0.14777(8) 0.28580(8) -0.06042(9) 0.0336(3) Uani d . 1 1 . .
    N N2 0.19908(9) 0.43700(7) 0.17839(9) 0.0341(3) Uani d . 1 1 . .
    O O1 0.42678(7) 0.38018(7) 0.11706(8) 0.0411(3) Uani d . 1 1 . .
    O O2 0.01535(8) 0.35883(8) 0.01723(9) 0.0493(3) Uani d . 1 1 . .
    O O3 0.23835(13) 0.69080(10) -0.24882(12) 0.0747(5) Uani d . 1 1 . .
    O O4 0.41766(11) -0.14553(8) 0.06995(10) 0.0630(4) Uani d . 1 1 . .
    S S1 0.13145(4) 0.55591(3) 0.25237(3) 0.05553(14) Uani d . 1 1 . .
loop_
    _atom_site_aniso_label
    _atom_site_aniso_U_11
    _atom_site_aniso_U_22
    _atom_site_aniso_U_33
    _atom_site_aniso_U_12
    _atom_site_aniso_U_13
    _atom_site_aniso_U_23
    C1 0.0365(7) 0.0518(9) 0.0387(8) 0.0007(7) 0.0068(6) -0.0070(7)
    C2 0.0350(7) 0.0359(7) 0.0325(7) 0.0051(5) 0.0136(6) -0.0014(6)
    C3 0.0313(6) 0.0342(7) 0.0328(7) 0.0042(5) 0.0162(5) 0.0001(5)
    C4 0.0293(6) 0.0335(7) 0.0290(6) 0.0048(5) 0.0140(5) 0.0025(5)
    C5 0.0284(6) 0.0310(6) 0.0291(6) 0.0042(5) 0.0130(5) 0.0008(5)
    C6 0.0330(6) 0.0357(7) 0.0290(6) 0.0054(5) 0.0123(5) 0.0014(5)
    C7 0.0293(6) 0.0318(6) 0.0334(7) 0.0043(5) 0.0124(5) 0.0002(5)
    C8 0.0337(6) 0.0356(7) 0.0319(7) 0.0069(5) 0.0142(6) 0.0002(5)
    C9 0.0503(9) 0.0400(8) 0.0439(9) 0.0091(7) 0.0192(7) -0.0052(7)
    C10 0.0494(9) 0.0528(10) 0.0387(8) 0.0081(7) 0.0253(7) -0.0010(7)
    C11 0.0288(6) 0.0349(7) 0.0290(6) 0.0028(5) 0.0130(5) 0.0001(5)
    C12 0.0309(6) 0.0492(9) 0.0357(7) -0.0009(6) 0.0166(6) -0.0049(6)
    C13 0.0453(8) 0.0495(9) 0.0435(9) -0.0110(7) 0.0242(7) -0.0048(7)
    C14 0.0651(12) 0.0733(14) 0.0624(13) -0.0302(11) 0.0275(10) -0.0103(10)
    C15 0.112(2) 0.0616(14) 0.0806(17) -0.0428(14) 0.0462(16) -0.0091(12)
    C16 0.113(2) 0.0443(11) 0.0741(15) -0.0153(11) 0.0498(15) 0.0022(10)
    C17 0.0792(13) 0.0378(8) 0.0513(10) 0.0007(8) 0.0404(10) 0.0045(7)
    C18 0.0485(8) 0.0378(8) 0.0381(8) -0.0016(6) 0.0258(7) 0.0001(6)
    C19 0.0369(7) 0.0349(7) 0.0308(7) 0.0048(5) 0.0191(6) 0.0023(5)
    C20 0.0397(7) 0.0450(8) 0.0341(7) 0.0061(6) 0.0168(6) 0.0059(6)
    C21 0.0552(10) 0.0584(11) 0.0413(9) 0.0192(8) 0.0223(8) 0.0169(8)
    C22 0.0809(13) 0.0465(10) 0.0533(11) 0.0190(9) 0.0383(10) 0.0184(8)
    C31 0.0330(7) 0.0368(7) 0.0387(8) 0.0053(5) 0.0138(6) -0.0009(6)
    C32 0.0354(7) 0.0369(7) 0.0376(8) 0.0097(6) 0.0135(6) -0.0002(6)
    C33 0.0446(8) 0.0419(8) 0.0353(8) 0.0121(6) 0.0068(6) -0.0036(6)
    C34 0.0579(10) 0.0411(9) 0.0379(8) 0.0143(7) 0.0116(7) 0.0025(7)
    C35 0.0469(8) 0.0376(8) 0.0467(9) 0.0087(6) 0.0168(7) -0.0031(7)
    C36 0.0472(8) 0.0455(9) 0.0371(8) 0.0092(7) 0.0124(7) -0.0078(7)
    C37 0.0442(8) 0.0456(8) 0.0332(7) 0.0126(6) 0.0140(6) 0.0010(6)
    C38 0.0941(17) 0.0459(11) 0.0766(15) -0.0010(11) 0.0160(13) -0.0201(10)
    C71 0.0343(7) 0.0306(7) 0.0400(8) 0.0024(5) 0.0175(6) 0.0016(6)
    C72 0.0360(7) 0.0371(8) 0.0536(9) 0.0044(6) 0.0221(7) 0.0036(7)
    C73 0.0481(9) 0.0406(8) 0.0614(10) -0.0004(7) 0.0354(8) 0.0018(7)
    C74 0.0567(10) 0.0412(8) 0.0510(10) 0.0024(7) 0.0294(8) 0.0080(7)
    C75 0.0494(10) 0.0685(12) 0.0613(12) 0.0204(9) 0.0268(9) 0.0293(10)
    C76 0.0396(8) 0.0628(11) 0.0564(10) 0.0148(7) 0.0262(8) 0.0214(9)
    C77 0.0949(18) 0.102(2) 0.0765(16) 0.0126(15) 0.0570(15) 0.0296(14)
    N1 0.0288(5) 0.0379(6) 0.0302(6) 0.0027(4) 0.0094(4) -0.0024(5)
    N2 0.0377(6) 0.0358(6) 0.0315(6) 0.0070(5) 0.0177(5) 0.0005(5)
    O1 0.0289(5) 0.0402(6) 0.0503(6) 0.0012(4) 0.0137(4) -0.0026(5)
    O2 0.0298(5) 0.0681(8) 0.0481(7) 0.0069(5) 0.0153(5) -0.0067(6)
    O3 0.0869(11) 0.0777(10) 0.0787(10) 0.0202(8) 0.0540(9) 0.0361(8)
    O4 0.0795(9) 0.0357(6) 0.0589(8) 0.0076(6) 0.0165(7) -0.0049(6)
    S1 0.0714(3) 0.0572(3) 0.0452(2) 0.0234(2) 0.0321(2) -0.00093(19)
_geom_special_details
;
All e.s.d.'s (except the e.s.d. in the dihedral angle between two l.s. planes)
are estimated using the full covariance matrix. The cell e.s.d.'s are taken
into account individually in the estimation of e.s.d.'s in distances, angles
and torsion angles; correlations between e.s.d.'s in cell parameters are only
used when they are defined by crystal symmetry. An approximate (isotropic)
treatment of cell e.s.d.'s is used for estimating e.s.d.'s involving l.s.
planes.
;
loop_
    _geom_bond_atom_site_label_1
    _geom_bond_atom_site_label_2
    _geom_bond_site_symmetry_2
    _geom_bond_distance
    _geom_bond_publ_flag
    C1 N1 . 1.4526(18) ?
    C1 H1A . 0.9600 ?
    C1 H1B . 0.9600 ?
    C1 H1C . 0.9600 ?
    C2 N1 . 1.4598(17) ?
    C2 C3 . 1.5050(19) ?
    C2 H2A . 0.9700 ?
    C2 H2B . 0.9700 ?
    C3 C31 . 1.3432(19) ?
    C3 C4 . 1.4830(19) ?
    C4 O1 . 1.2145(16) ?
    C4 C5 . 1.5297(17) ?
    C5 C6 . 1.5340(19) ?
    C5 C7 . 1.5534(19) ?
    C5 C11 . 1.6091(19) ?
    C6 N1 . 1.4512(18) ?
    C6 H6A . 0.9700 ?
    C6 H6B . 0.9700 ?
    C7 C71 . 1.514(2) ?
    C7 C8 . 1.5228(19) ?
    C7 H7 . 0.9800 ?
    C8 N2 . 1.4564(18) ?
    C8 C9 . 1.512(2) ?
    C8 H8 . 0.9800 ?
    C9 S1 . 1.8181(19) ?
    C9 H9A . 0.9700 ?
    C9 H9B . 0.9700 ?
    C10 N2 . 1.452(2) ?
    C10 S1 . 1.8245(17) ?
    C10 H10A . 0.9700 ?
    C10 H10B . 0.9700 ?
    C11 N2 . 1.4606(18) ?
    C11 C19 . 1.5197(19) ?
    C11 C12 . 1.5764(19) ?
    C12 O2 . 1.2137(18) ?
    C12 C13 . 1.480(2) ?
    C13 C14 . 1.373(2) ?
    C13 C18 . 1.399(2) ?
    C14 C15 . 1.405(3) ?
    C14 H14 . 0.9300 ?
    C15 C16 . 1.363(4) ?
    C15 H15 . 0.9300 ?
    C16 C17 . 1.411(3) ?
    C16 H16 . 0.9300 ?
    C17 C22 . 1.406(3) ?
    C17 C18 . 1.407(2) ?
    C18 C19 . 1.406(2) ?
    C19 C20 . 1.367(2) ?
    C20 C21 . 1.418(2) ?
    C20 H20 . 0.9300 ?
    C21 C22 . 1.361(3) ?
    C21 H21 . 0.9300 ?
    C22 H22 . 0.9300 ?
    C31 C32 . 1.454(2) ?
    C31 H31 . 0.9300 ?
    C32 C37 . 1.394(2) ?
    C32 C33 . 1.396(2) ?
    C33 C34 . 1.372(2) ?
    C33 H33 . 0.9300 ?
    C34 C35 . 1.387(2) ?
    C34 H34 . 0.9300 ?
    C35 O4 . 1.363(2) ?
    C35 C36 . 1.380(2) ?
    C36 C37 . 1.376(2) ?
    C36 H36 . 0.9300 ?
    C37 H37 . 0.9300 ?
    C38 O4 . 1.415(2) ?
    C38 H38A . 0.9600 ?
    C38 H38B . 0.9600 ?
    C38 H38C . 0.9600 ?
    C71 C76 . 1.386(2) ?
    C71 C72 . 1.387(2) ?
    C72 C73 . 1.387(2) ?
    C72 H72 . 0.9300 ?
    C73 C74 . 1.375(2) ?
    C73 H73 . 0.9300 ?
    C74 C75 . 1.373(2) ?
    C74 O3 . 1.374(2) ?
    C75 C76 . 1.383(2) ?
    C75 H75 . 0.9300 ?
    C76 H76 . 0.9300 ?
    C77 O3 . 1.393(3) ?
    C77 H77A . 0.9600 ?
    C77 H77B . 0.9600 ?
    C77 H77C . 0.9600 ?
loop_
    _geom_angle_atom_site_label_1
    _geom_angle_atom_site_label_2
    _geom_angle_atom_site_label_3
    _geom_angle_site_symmetry_1
    _geom_angle_site_symmetry_3
    _geom_angle
    _geom_angle_publ_flag
    N1 C1 H1A . . 109.5 ?
    N1 C1 H1B . . 109.5 ?
    H1A C1 H1B . . 109.5 ?
    N1 C1 H1C . . 109.5 ?
    H1A C1 H1C . . 109.5 ?
    H1B C1 H1C . . 109.5 ?
    N1 C2 C3 . . 113.38(11) ?
    N1 C2 H2A . . 108.9 ?
    C3 C2 H2A . . 108.9 ?
    N1 C2 H2B . . 108.9 ?
    C3 C2 H2B . . 108.9 ?
    H2A C2 H2B . . 107.7 ?
    C31 C3 C4 . . 116.34(13) ?
    C31 C3 C2 . . 123.88(13) ?
    C4 C3 C2 . . 119.52(11) ?
    O1 C4 C3 . . 122.30(12) ?
    O1 C4 C5 . . 121.64(12) ?
    C3 C4 C5 . . 116.05(11) ?
    C4 C5 C6 . . 106.32(11) ?
    C4 C5 C7 . . 112.96(11) ?
    C6 C5 C7 . . 113.35(11) ?
    C4 C5 C11 . . 109.67(10) ?
    C6 C5 C11 . . 109.78(11) ?
    C7 C5 C11 . . 104.77(10) ?
    N1 C6 C5 . . 107.06(11) ?
    N1 C6 H6A . . 110.3 ?
    C5 C6 H6A . . 110.3 ?
    N1 C6 H6B . . 110.3 ?
    C5 C6 H6B . . 110.3 ?
    H6A C6 H6B . . 108.6 ?
    C71 C7 C8 . . 116.73(11) ?
    C71 C7 C5 . . 115.43(11) ?
    C8 C7 C5 . . 101.62(11) ?
    C71 C7 H7 . . 107.5 ?
    C8 C7 H7 . . 107.5 ?
    C5 C7 H7 . . 107.5 ?
    N2 C8 C9 . . 104.23(12) ?
    N2 C8 C7 . . 100.71(10) ?
    C9 C8 C7 . . 119.68(13) ?
    N2 C8 H8 . . 110.5 ?
    C9 C8 H8 . . 110.5 ?
    C7 C8 H8 . . 110.5 ?
    C8 C9 S1 . . 103.98(11) ?
    C8 C9 H9A . . 111.0 ?
    S1 C9 H9A . . 111.0 ?
    C8 C9 H9B . . 111.0 ?
    S1 C9 H9B . . 111.0 ?
    H9A C9 H9B . . 109.0 ?
    N2 C10 S1 . . 104.21(11) ?
    N2 C10 H10A . . 110.9 ?
    S1 C10 H10A . . 110.9 ?
    N2 C10 H10B . . 110.9 ?
    S1 C10 H10B . . 110.9 ?
    H10A C10 H10B . . 108.9 ?
    N2 C11 C19 . . 112.11(11) ?
    N2 C11 C12 . . 114.09(11) ?
    C19 C11 C12 . . 101.61(11) ?
    N2 C11 C5 . . 101.37(11) ?
    C19 C11 C5 . . 116.65(10) ?
    C12 C11 C5 . . 111.58(11) ?
    O2 C12 C13 . . 127.32(14) ?
    O2 C12 C11 . . 123.90(15) ?
    C13 C12 C11 . . 107.74(12) ?
    C14 C13 C18 . . 119.42(18) ?
    C14 C13 C12 . . 132.90(18) ?
    C18 C13 C12 . . 107.65(13) ?
    C13 C14 C15 . . 117.9(2) ?
    C13 C14 H14 . . 121.0 ?
    C15 C14 H14 . . 121.0 ?
    C16 C15 C14 . . 122.8(2) ?
    C16 C15 H15 . . 118.6 ?
    C14 C15 H15 . . 118.6 ?
    C15 C16 C17 . . 121.0(2) ?
    C15 C16 H16 . . 119.5 ?
    C17 C16 H16 . . 119.5 ?
    C22 C17 C18 . . 116.21(16) ?
    C22 C17 C16 . . 128.34(19) ?
    C18 C17 C16 . . 115.41(19) ?
    C13 C18 C19 . . 113.01(14) ?
    C13 C18 C17 . . 123.50(16) ?
    C19 C18 C17 . . 123.45(16) ?
    C20 C19 C18 . . 118.70(14) ?
    C20 C19 C11 . . 131.68(14) ?
    C18 C19 C11 . . 109.62(12) ?
    C19 C20 C21 . . 118.48(16) ?
    C19 C20 H20 . . 120.8 ?
    C21 C20 H20 . . 120.8 ?
    C22 C21 C20 . . 122.62(17) ?
    C22 C21 H21 . . 118.7 ?
    C20 C21 H21 . . 118.7 ?
    C21 C22 C17 . . 120.43(16) ?
    C21 C22 H22 . . 119.8 ?
    C17 C22 H22 . . 119.8 ?
    C3 C31 C32 . . 128.77(14) ?
    C3 C31 H31 . . 115.6 ?
    C32 C31 H31 . . 115.6 ?
    C37 C32 C33 . . 117.03(14) ?
    C37 C32 C31 . . 124.23(14) ?
    C33 C32 C31 . . 118.70(14) ?
    C34 C33 C32 . . 121.66(15) ?
    C34 C33 H33 . . 119.2 ?
    C32 C33 H33 . . 119.2 ?
    C33 C34 C35 . . 119.86(16) ?
    C33 C34 H34 . . 120.1 ?
    C35 C34 H34 . . 120.1 ?
    O4 C35 C36 . . 124.61(15) ?
    O4 C35 C34 . . 115.64(15) ?
    C36 C35 C34 . . 119.75(15) ?
    C37 C36 C35 . . 119.76(15) ?
    C37 C36 H36 . . 120.1 ?
    C35 C36 H36 . . 120.1 ?
    C36 C37 C32 . . 121.79(15) ?
    C36 C37 H37 . . 119.1 ?
    C32 C37 H37 . . 119.1 ?
    O4 C38 H38A . . 109.5 ?
    O4 C38 H38B . . 109.5 ?
    H38A C38 H38B . . 109.5 ?
    O4 C38 H38C . . 109.5 ?
    H38A C38 H38C . . 109.5 ?
    H38B C38 H38C . . 109.5 ?
    C76 C71 C72 . . 116.71(14) ?
    C76 C71 C7 . . 122.12(13) ?
    C72 C71 C7 . . 121.16(13) ?
    C71 C72 C73 . . 122.17(14) ?
    C71 C72 H72 . . 118.9 ?
    C73 C72 H72 . . 118.9 ?
    C74 C73 C72 . . 119.70(15) ?
    C74 C73 H73 . . 120.1 ?
    C72 C73 H73 . . 120.1 ?
    C75 C74 O3 . . 115.43(16) ?
    C75 C74 C73 . . 119.23(16) ?
    O3 C74 C73 . . 125.32(16) ?
    C74 C75 C76 . . 120.68(16) ?
    C74 C75 H75 . . 119.7 ?
    C76 C75 H75 . . 119.7 ?
    C75 C76 C71 . . 121.46(15) ?
    C75 C76 H76 . . 119.3 ?
    C71 C76 H76 . . 119.3 ?
    O3 C77 H77A . . 109.5 ?
    O3 C77 H77B . . 109.5 ?
    H77A C77 H77B . . 109.5 ?
    O3 C77 H77C . . 109.5 ?
    H77A C77 H77C . . 109.5 ?
    H77B C77 H77C . . 109.5 ?
    C6 N1 C1 . . 113.95(12) ?
    C6 N1 C2 . . 112.90(11) ?
    C1 N1 C2 . . 110.95(12) ?
    C10 N2 C8 . . 110.49(11) ?
    C10 N2 C11 . . 120.41(12) ?
    C8 N2 C11 . . 108.76(11) ?
    C74 O3 C77 . . 118.35(17) ?
    C35 O4 C38 . . 117.49(16) ?
    C9 S1 C10 . . 93.62(7) ?
loop_
    _geom_torsion_atom_site_label_1
    _geom_torsion_atom_site_label_2
    _geom_torsion_atom_site_label_3
    _geom_torsion_atom_site_label_4
    _geom_torsion_site_symmetry_1
    _geom_torsion_site_symmetry_2
    _geom_torsion_site_symmetry_3
    _geom_torsion_site_symmetry_4
    _geom_torsion
    _geom_torsion_publ_flag
    N1 C2 C3 C31 . . . . 152.33(14) ?
    N1 C2 C3 C4 . . . . -21.59(18) ?
    C31 C3 C4 O1 . . . . 27.6(2) ?
    C2 C3 C4 O1 . . . . -158.01(14) ?
    C31 C3 C4 C5 . . . . -150.91(13) ?
    C2 C3 C4 C5 . . . . 23.46(18) ?
    O1 C4 C5 C6 . . . . 137.07(14) ?
    C3 C4 C5 C6 . . . . -44.39(15) ?
    O1 C4 C5 C7 . . . . 12.15(18) ?
    C3 C4 C5 C7 . . . . -169.31(11) ?
    O1 C4 C5 C11 . . . . -104.30(15) ?
    C3 C4 C5 C11 . . . . 74.24(14) ?
    C4 C5 C6 N1 . . . . 66.56(13) ?
    C7 C5 C6 N1 . . . . -168.75(10) ?
    C11 C5 C6 N1 . . . . -51.99(13) ?
    C4 C5 C7 C71 . . . . 87.51(14) ?
    C6 C5 C7 C71 . . . . -33.50(16) ?
    C11 C5 C7 C71 . . . . -153.17(11) ?
    C4 C5 C7 C8 . . . . -145.17(11) ?
    C6 C5 C7 C8 . . . . 93.81(13) ?
    C11 C5 C7 C8 . . . . -25.85(12) ?
    C71 C7 C8 N2 . . . . 170.13(12) ?
    C5 C7 C8 N2 . . . . 43.67(12) ?
    C71 C7 C8 C9 . . . . -76.56(17) ?
    C5 C7 C8 C9 . . . . 156.98(13) ?
    N2 C8 C9 S1 . . . . -42.06(13) ?
    C7 C8 C9 S1 . . . . -153.47(11) ?
    C4 C5 C11 N2 . . . . 120.22(11) ?
    C6 C5 C11 N2 . . . . -123.32(11) ?
    C7 C5 C11 N2 . . . . -1.29(12) ?
    C4 C5 C11 C19 . . . . -1.82(16) ?
    C6 C5 C11 C19 . . . . 114.64(13) ?
    C7 C5 C11 C19 . . . . -123.33(12) ?
    C4 C5 C11 C12 . . . . -117.96(12) ?
    C6 C5 C11 C12 . . . . -1.50(15) ?
    C7 C5 C11 C12 . . . . 120.53(12) ?
    N2 C11 C12 O2 . . . . 42.7(2) ?
    C19 C11 C12 O2 . . . . 163.57(14) ?
    C5 C11 C12 O2 . . . . -71.42(18) ?
    N2 C11 C12 C13 . . . . -126.34(13) ?
    C19 C11 C12 C13 . . . . -5.49(14) ?
    C5 C11 C12 C13 . . . . 119.52(12) ?
    O2 C12 C13 C14 . . . . 12.5(3) ?
    C11 C12 C13 C14 . . . . -178.95(19) ?
    O2 C12 C13 C18 . . . . -165.29(15) ?
    C11 C12 C13 C18 . . . . 3.29(17) ?
    C18 C13 C14 C15 . . . . -1.2(3) ?
    C12 C13 C14 C15 . . . . -178.8(2) ?
    C13 C14 C15 C16 . . . . 1.1(4) ?
    C14 C15 C16 C17 . . . . 0.1(4) ?
    C15 C16 C17 C22 . . . . 176.7(2) ?
    C15 C16 C17 C18 . . . . -0.9(3) ?
    C14 C13 C18 C19 . . . . -177.52(16) ?
    C12 C13 C18 C19 . . . . 0.60(18) ?
    C14 C13 C18 C17 . . . . 0.3(3) ?
    C12 C13 C18 C17 . . . . 178.46(15) ?
    C22 C17 C18 C13 . . . . -177.17(16) ?
    C16 C17 C18 C13 . . . . 0.7(3) ?
    C22 C17 C18 C19 . . . . 0.5(2) ?
    C16 C17 C18 C19 . . . . 178.39(17) ?
    C13 C18 C19 C20 . . . . 174.93(14) ?
    C17 C18 C19 C20 . . . . -2.9(2) ?
    C13 C18 C19 C11 . . . . -4.42(17) ?
    C17 C18 C19 C11 . . . . 177.71(14) ?
    N2 C11 C19 C20 . . . . -51.1(2) ?
    C12 C11 C19 C20 . . . . -173.33(15) ?
    C5 C11 C19 C20 . . . . 65.1(2) ?
    N2 C11 C19 C18 . . . . 128.13(13) ?
    C12 C11 C19 C18 . . . . 5.91(14) ?
    C5 C11 C19 C18 . . . . -115.64(13) ?
    C18 C19 C20 C21 . . . . 3.1(2) ?
    C11 C19 C20 C21 . . . . -177.75(15) ?
    C19 C20 C21 C22 . . . . -0.9(3) ?
    C20 C21 C22 C17 . . . . -1.6(3) ?
    C18 C17 C22 C21 . . . . 1.8(3) ?
    C16 C17 C22 C21 . . . . -175.8(2) ?
    C4 C3 C31 C32 . . . . 172.66(14) ?
    C2 C3 C31 C32 . . . . -1.4(3) ?
    C3 C31 C32 C37 . . . . 34.3(3) ?
    C3 C31 C32 C33 . . . . -143.31(17) ?
    C37 C32 C33 C34 . . . . -4.3(3) ?
    C31 C32 C33 C34 . . . . 173.53(16) ?
    C32 C33 C34 C35 . . . . 1.9(3) ?
    C33 C34 C35 O4 . . . . -178.46(17) ?
    C33 C34 C35 C36 . . . . 1.8(3) ?
    O4 C35 C36 C37 . . . . 177.43(17) ?
    C34 C35 C36 C37 . . . . -2.8(3) ?
    C35 C36 C37 C32 . . . . 0.3(3) ?
    C33 C32 C37 C36 . . . . 3.2(2) ?
    C31 C32 C37 C36 . . . . -174.47(15) ?
    C8 C7 C71 C76 . . . . -18.4(2) ?
    C5 C7 C71 C76 . . . . 100.91(17) ?
    C8 C7 C71 C72 . . . . 161.37(14) ?
    C5 C7 C71 C72 . . . . -79.35(17) ?
    C76 C71 C72 C73 . . . . -2.3(2) ?
    C7 C71 C72 C73 . . . . 177.93(15) ?
    C71 C72 C73 C74 . . . . 1.1(3) ?
    C72 C73 C74 C75 . . . . 0.9(3) ?
    C72 C73 C74 O3 . . . . 179.07(18) ?
    O3 C74 C75 C76 . . . . -179.83(19) ?
    C73 C74 C75 C76 . . . . -1.5(3) ?
    C74 C75 C76 C71 . . . . 0.1(3) ?
    C72 C71 C76 C75 . . . . 1.7(3) ?
    C7 C71 C76 C75 . . . . -178.54(18) ?
    C5 C6 N1 C1 . . . . 162.47(12) ?
    C5 C6 N1 C2 . . . . -69.76(14) ?
    C3 C2 N1 C6 . . . . 45.11(16) ?
    C3 C2 N1 C1 . . . . 174.43(13) ?
    S1 C10 N2 C8 . . . . -36.52(14) ?
    S1 C10 N2 C11 . . . . -164.65(10) ?
    C9 C8 N2 C10 . . . . 52.90(15) ?
    C7 C8 N2 C10 . . . . 177.50(12) ?
    C9 C8 N2 C11 . . . . -172.86(11) ?
    C7 C8 N2 C11 . . . . -48.26(13) ?
    C19 C11 N2 C10 . . . . -75.52(16) ?
    C12 C11 N2 C10 . . . . 39.29(18) ?
    C5 C11 N2 C10 . . . . 159.34(12) ?
    C19 C11 N2 C8 . . . . 155.57(11) ?
    C12 C11 N2 C8 . . . . -89.62(14) ?
    C5 C11 N2 C8 . . . . 30.44(13) ?
    C75 C74 O3 C77 . . . . -166.0(2) ?
    C73 C74 O3 C77 . . . . 15.8(3) ?
    C36 C35 O4 C38 . . . . -6.6(3) ?
    C34 C35 O4 C38 . . . . 173.64(19) ?
    C8 C9 S1 C10 . . . . 19.41(11) ?
    N2 C10 S1 C9 . . . . 8.36(12) ?
loop_
    _geom_hbond_atom_site_label_D
    _geom_hbond_atom_site_label_H
    _geom_hbond_atom_site_label_A
    _geom_hbond_site_symmetry_A
    _geom_hbond_distance_DH
    _geom_hbond_distance_HA
    _geom_hbond_distance_DA
    _geom_hbond_angle_DHA
    C76 H76 O2 3_565 0.93 2.38 3.263(2) 159
    C34 H34 O1 2_645 0.93 2.53 3.453(2) 171
    C10 H10B O2 . 0.97 2.53 3.173(2) 124
    C2 H2A Cg1 4_554 0.97 2.73 3.658(2) 160
    C38 H38B Cg2 1_545 0.96 2.93 3.730(2) 141
