# Supplementary material for: 5′′-(4-Meth­oxy­benzyl­idene)-7′-(4-meth­oxy­phen­yl)-1′′-methyl-5′,6′,7′,7a’-tetra­hydro­dispiro­[acenaphthene-1,5′-pyrrolo­[1,2-c][1,3]thia­zole-6′,3′′-piperidine]-2,4′′-dione
Source: Acta Crystallogr Sect E Struct Rep Online. 2011 Nov 5;67(Pt 12):o3210. doi: 10.1107/S1600536811045934 (PMC3238875; doi:10.1107/S1600536811045934)
Supplement: Supplementary file 2 [file e-67-o3210-Isup2.hkl]

#
# h,k,l, Fc-squared, Fo-squared, sigma(Fo-squared) and status flag
#
data_I
_shelx_title ' 4OME in P2(1)/c'
_shelx_refln_list_code          4
_shelx_F_calc_maximum      238.45
_exptl_crystal_F_000      1272.00
_reflns_d_resolution_high  0.6818
 
loop_
 _symmetry_equiv_pos_as_xyz
 'x, y, z'
 '-x, y+1/2, -z+1/2'
 '-x, -y, -z'
 'x, -y-1/2, z-1/2'
 
_cell_length_a    14.6229
_cell_length_b    15.8759
_cell_length_c    15.0284
_cell_angle_alpha  90.000
_cell_angle_beta  115.907
_cell_angle_gamma  90.000
 
_shelx_F_squared_multiplier     1.000
 
loop_
 _refln_index_h
 _refln_index_k
 _refln_index_l
 _refln_F_squared_calc
 _refln_F_squared_meas
 _refln_F_squared_sigma
 _refln_observed_status
   1   0   0       93.22       -0.25      0.25 o
   2   0   0    38228.90    37748.97    328.20 o
   3   0   0     1258.57     1321.39     15.25 o
   4   0   0     9092.69     8774.90     93.00 o
   5   0   0    13626.59    15383.50    161.57 o
   6   0   0       97.13       78.05      4.37 o
   7   0   0       20.22       31.59      2.86 o
   8   0   0      336.89      297.04      7.94 o
   9   0   0      530.78      513.91     14.86 o
  10   0   0     1161.86     1161.51     20.05 o
  11   0   0        0.20       -1.10      3.57 o
  12   0   0     1216.03     1177.94     21.96 o
  13   0   0      711.21      670.56     16.11 o
  14   0   0       60.75       52.54      6.32 o
  15   0   0      209.35      188.57     10.17 o
  16   0   0        0.11        0.66      5.79 o
  17   0   0        9.61       13.10      7.63 o
  18   0   0      156.03      188.56     11.76 o
  19   0   0        3.59       -7.40      9.15 o
   1   1   0    24420.74    14349.22    316.89 o
   2   1   0     1976.18     1925.65     13.44 o
   3   1   0     8594.13     8859.68     66.14 o
   4   1   0       14.97       14.19      0.96 o
   5   1   0     1207.84     1256.63     11.07 o
   6   1   0     3025.31     3184.98     29.58 o
   7   1   0      134.93      123.43      3.41 o
   8   1   0      188.47      197.37      4.53 o
   9   1   0        2.19        0.47      1.94 o
  10   1   0      164.73      159.01      4.98 o
  11   1   0       14.80       20.86      3.04 o
  12   1   0       32.80       38.23      3.78 o
  13   1   0       98.07      103.56      5.13 o
  14   1   0        4.98       14.10      3.73 o
  15   1   0      101.77      116.98      6.94 o
  16   1   0       14.74       25.90      4.71 o
  17   1   0        0.76       -4.70      4.70 o
  18   1   0        1.65       -5.30      5.30 o
  19   1   0       22.07        9.71      7.56 o
   0   2   0      438.52      316.36     17.97 o
   1   2   0      502.25      556.40      3.95 o
   2   2   0       26.17       18.90      0.67 o
   3   2   0    12361.91    12831.35     95.25 o
   4   2   0      663.03      627.42      6.61 o
   5   2   0      196.06      160.41      3.02 o
   6   2   0     1497.73     1425.57     13.64 o
   7   2   0      927.84      976.07     11.29 o
   8   2   0       52.79       41.39      2.50 o
   9   2   0       78.44       79.50      3.33 o
  10   2   0       32.66       32.63      2.98 o
  11   2   0      202.46      202.17      5.94 o
  12   2   0      294.67      301.18      7.31 o
  13   2   0      129.90      153.84      5.90 o
  14   2   0        4.35        6.28      3.61 o
  15   2   0       79.70       97.12      5.55 o
  16   2   0      117.47      134.56      8.03 o
  17   2   0        0.34        0.83      4.64 o
  18   2   0       23.17        8.88      5.59 o
  19   2   0        1.37       -6.45      6.45 o
   1   3   0     9477.53    10345.98     69.13 o
   2   3   0      520.57      555.51      4.43 o
   3   3   0      616.59      634.94      5.69 o
   4   3   0      311.89      371.92      4.06 o
   5   3   0     2017.64     2222.45     19.55 o
   6   3   0      385.40      362.76      5.15 o
   7   3   0      291.23      257.75      4.91 o
   8   3   0        0.17        2.24      1.74 o
   9   3   0       65.03       61.89      3.10 o
  10   3   0       41.78       38.83      3.10 o
  11   3   0      245.47      258.48      6.65 o
  12   3   0       32.64       28.88      3.54 o
  13   3   0       48.50       42.42      4.04 o
  14   3   0      160.06      162.49      6.93 o
  15   3   0        0.01       -2.85      3.74 o
  16   3   0       21.41       14.13      4.47 o
  17   3   0       88.45       94.67      7.04 o
  18   3   0        1.28       -1.69      4.77 o
  19   3   0        0.70       -6.18      6.18 o
   0   4   0     4393.48     4618.92     40.65 o
   1   4   0        0.06        0.31      0.55 o
   2   4   0       40.02       56.49      2.20 o
   3   4   0       27.04       37.03      1.62 o
   4   4   0      254.53      340.09      4.16 o
   5   4   0     5609.01     6174.68     47.29 o
   6   4   0      183.00      155.64      3.23 o
   7   4   0      880.02      905.81     10.83 o
   8   4   0     1076.19     1116.84     13.08 o
   9   4   0       98.01       98.10      3.78 o
  10   4   0      114.57      120.40      4.53 o
  11   4   0       38.97       45.95      3.66 o
  12   4   0      349.56      353.68      8.02 o
  13   4   0       28.00       21.93      3.73 o
  14   4   0       28.12       28.05      3.99 o
  15   4   0      130.72      147.48      6.45 o
  16   4   0        4.29       -3.49      3.49 o
  17   4   0       15.43       16.21      4.94 o
  18   4   0        5.03       -4.82      4.82 o
  19   4   0        1.48       12.25     10.47 o
   1   5   0       39.98       49.74      1.49 o
   2   5   0      249.62      263.91      3.24 o
   3   5   0      312.19      309.24      4.16 o
   4   5   0       32.80       22.32      2.13 o
   5   5   0      440.94      414.84      5.16 o
   6   5   0       36.63       20.08      1.56 o
   7   5   0       80.57       91.68      3.43 o
   8   5   0       52.65       64.17      2.72 o
   9   5   0       68.18       51.24      2.81 o
  10   5   0      747.71      748.65     10.14 o
  11   5   0       20.54       16.41      2.94 o
  12   5   0      371.71      376.72      7.59 o
  13   5   0       23.61       17.63      3.27 o
  14   5   0       28.37       33.13      3.81 o
  15   5   0       77.86       85.44      5.08 o
  16   5   0        4.14       -0.48      4.13 o
  17   5   0       15.53       13.00      4.94 o
  18   5   0        9.00       -3.82      4.76 o
   0   6   0     2046.90     2313.22     26.57 o
   1   6   0      696.57      668.08      7.65 o
   2   6   0       42.73       39.03      1.63 o
   3   6   0     3476.53     3498.43     29.63 o
   4   6   0     2182.55     2427.36     21.42 o
   5   6   0      233.90      258.23      4.08 o
   6   6   0       86.41       85.27      2.81 o
   7   6   0       19.07       28.17      2.45 o
   8   6   0      121.56      134.08      3.87 o
   9   6   0        0.61       -1.94      1.94 o
  10   6   0      186.56      156.45      4.95 o
  11   6   0      428.41      376.61      7.39 o
  12   6   0        3.16        5.64      2.90 o
  13   6   0        3.00        3.37      2.99 o
  14   6   0       17.09       13.37      3.67 o
  15   6   0       40.54       50.03      5.80 o
  16   6   0        3.49        5.59      4.41 o
  17   6   0       10.99        3.48      4.64 o
  18   6   0        0.36       -4.28      4.95 o
   1   7   0     8060.31     8725.50     76.33 o
   2   7   0      771.78      861.05      9.04 o
   3   7   0      440.00      434.51      7.11 o
   4   7   0       14.40        9.49      1.89 o
   5   7   0      613.78      714.10      8.38 o
   6   7   0       61.00       61.11      2.70 o
   7   7   0      256.84      295.52      5.34 o
   8   7   0       11.75        9.18      2.09 o
   9   7   0       64.16       50.18      3.10 o
  10   7   0      396.83      360.30      7.00 o
  11   7   0      247.62      190.51      5.72 o
  12   7   0       36.84       32.57      3.51 o
  13   7   0        3.31        1.65      2.95 o
  14   7   0       44.63       36.67      4.30 o
  15   7   0       41.84       50.88      6.64 o
  16   7   0       78.18       91.84      6.23 o
  17   7   0       35.16       46.90      5.70 o
  18   7   0        6.26       11.52      6.81 o
   0   8   0      235.26      174.67      5.39 o
   1   8   0      460.10      505.37      6.89 o
   2   8   0        1.04        0.53      1.30 o
   3   8   0      400.18      388.47      5.58 o
   4   8   0     2204.87     2155.95     19.86 o
   5   8   0      777.55      807.38      9.40 o
   6   8   0      128.54      141.76      4.21 o
   7   8   0        7.04       11.51      2.01 o
   8   8   0     1044.04      988.92     11.77 o
   9   8   0        3.22        0.67      2.40 o
  10   8   0        1.16       -2.54      2.54 o
  11   8   0       11.21       16.81      3.05 o
  12   8   0      497.45      470.07      8.85 o
  13   8   0       22.15       25.00      4.07 o
  14   8   0       64.45       52.71      4.89 o
  15   8   0       87.29      103.17      6.15 o
  16   8   0       17.11       13.41      6.50 o
  17   8   0       20.16       26.96      5.35 o
  18   8   0       27.42       25.42     10.28 o
   1   9   0      181.21      183.79      3.89 o
   2   9   0        5.06       10.24      1.82 o
   3   9   0     1490.61     1606.56     15.66 o
   4   9   0      402.38      451.29      6.50 o
   5   9   0       34.44       32.06      3.38 o
   6   9   0      354.22      354.49      6.51 o
   7   9   0      808.93      804.85     10.93 o
   8   9   0       80.95       64.39      3.46 o
   9   9   0       65.21       64.38      3.61 o
  10   9   0      629.44      573.72      9.26 o
  11   9   0       63.82       54.12      3.94 o
  12   9   0        2.13        3.19      3.38 o
  13   9   0        0.45       -3.52      3.95 o
  14   9   0        4.28       -1.07      3.68 o
  15   9   0       31.30       27.34      4.68 o
  16   9   0        1.14       -0.95      4.47 o
  17   9   0        7.04        8.61      5.99 o
   0  10   0      465.38      545.54     17.05 o
   1  10   0      621.52      562.99      7.37 o
   2  10   0      141.37      126.28      4.07 o
   3  10   0       18.80        9.15      1.85 o
   4  10   0       46.35       40.33      2.39 o
   5  10   0      169.01      144.73      4.41 o
   6  10   0      172.16      178.00      5.08 o
   7  10   0       94.90       95.81      4.13 o
   8  10   0        0.09       -2.61      2.61 o
   9  10   0      787.98      742.60     11.53 o
  10  10   0       33.39       35.64      3.75 o
  11  10   0      177.98      181.55      6.49 o
  12  10   0       23.18       15.72      3.90 o
  13  10   0       40.33       42.37      4.56 o
  14  10   0       34.40       32.29      4.75 o
  15  10   0       58.25       65.07      7.16 o
  16  10   0        2.88       -2.58      5.57 o
  17  10   0        0.18       -5.99     13.78 o
   1  11   0      174.77      176.19      4.21 o
   2  11   0       21.39       21.00      2.04 o
   3  11   0       88.35       92.83      3.35 o
   4  11   0     1160.77     1115.69     13.52 o
   5  11   0       38.65       40.21      4.43 o
   6  11   0      251.28      214.13      5.74 o
   7  11   0     1025.69      989.35     13.86 o
   8  11   0     1774.02     1648.57     19.40 o
   9  11   0       99.40      116.52      5.06 o
  10  11   0      148.37      165.38      6.79 o
  11  11   0      192.80      198.15      7.58 o
  12  11   0       16.84       11.22      4.34 o
  13  11   0       24.84       24.08      5.49 o
  14  11   0       16.32       14.37      5.44 o
  15  11   0       18.42       15.28      5.73 o
  16  11   0       10.78       -3.40      5.70 o
   0  12   0      762.94      693.09     13.85 o
   1  12   0      215.43      202.89      5.23 o
   2  12   0       88.10       85.55      3.31 o
   3  12   0      143.09      139.04      4.61 o
   4  12   0       66.84       59.75      3.47 o
   5  12   0      150.08      120.22      6.68 o
   6  12   0      325.90      319.69     11.75 o
   7  12   0      724.74      776.04     14.87 o
   8  12   0      125.97      104.58      5.49 o
   9  12   0       81.87       92.25      5.33 o
  10  12   0       12.34        7.26      5.72 o
  11  12   0      108.69      104.73      6.13 o
  12  12   0       41.93       34.95      4.94 o
  13  12   0       41.30       47.45      6.28 o
  14  12   0       23.85       19.23      5.67 o
  15  12   0        0.08        0.69      5.30 o
  16  12   0        0.02        0.02      9.10 o
   1  13   0      611.02      579.46     13.27 o
   2  13   0      106.48      109.43      3.94 o
   3  13   0       45.10       48.05      5.01 o
   4  13   0      844.84      785.07     11.34 o
   5  13   0      196.05      199.34      6.10 o
   6  13   0      491.69      469.81     10.78 o
   7  13   0      588.68      590.69     13.93 o
   8  13   0      141.13      117.01      5.70 o
   9  13   0       69.96       50.59      4.80 o
  10  13   0       89.40      103.97      5.96 o
  11  13   0      177.13      155.10      7.89 o
  12  13   0       43.14       43.11      5.80 o
  13  13   0       22.02       14.34      5.40 o
  14  13   0        0.00       -5.42      5.42 o
  15  13   0       12.17        8.79      6.26 o
  16  13   0        1.72      -12.12     12.12 o
   0  14   0     2500.44     2433.83     43.03 o
   1  14   0        0.48       -2.36      2.76 o
   2  14   0      213.18      197.17      5.90 o
   3  14   0      507.06      493.28     10.60 o
   4  14   0       98.52       93.55      5.05 o
   5  14   0      677.52      615.77     11.45 o
   6  14   0      209.26      196.74      6.95 o
   7  14   0       10.10        8.99      3.69 o
   8  14   0        9.62        6.29      4.20 o
   9  14   0      125.80      123.44      7.06 o
  10  14   0        0.20       -1.90      4.56 o
  11  14   0       35.16       36.19      5.61 o
  12  14   0       16.65       11.02      5.20 o
  13  14   0        4.78       12.44      5.68 o
  14  14   0       20.36       25.71      7.71 o
  15  14   0       36.90       52.34     11.85 o
   1  15   0      307.13      284.84      8.83 o
   2  15   0       11.30        9.96      3.96 o
   3  15   0       30.20        8.39      4.85 o
   4  15   0      365.69      380.91     10.18 o
   5  15   0      152.81      141.44      9.99 o
   6  15   0        1.54       -1.50      3.68 o
   7  15   0      129.83      134.78      6.78 o
   8  15   0        8.19       10.21      7.56 o
   9  15   0      416.51      427.30     11.95 o
  10  15   0       21.54       19.83      6.60 o
  11  15   0        1.60        5.00      5.05 o
  12  15   0        0.04       -3.40      5.12 o
  13  15   0       16.76       22.98      6.24 o
  14  15   0       50.56       50.23      8.51 o
   0  16   0      185.89      181.73     10.50 o
   1  16   0        0.20       -2.96      3.54 o
   2  16   0        2.41       -2.29      3.82 o
   3  16   0      154.21      132.80      6.60 o
   4  16   0       77.86       84.81      6.68 o
   5  16   0        0.00       -3.76      3.76 o
   6  16   0        0.80       -3.31      4.02 o
   7  16   0      101.59      112.06      6.71 o
   8  16   0        9.58        6.42      4.74 o
   9  16   0        0.41        4.09      5.41 o
  10  16   0        6.05        5.16      4.93 o
  11  16   0        0.80        6.74      5.29 o
  12  16   0        0.59       -2.69      5.23 o
  13  16   0        1.04       -7.08      7.08 o
  14  16   0        6.55       -5.51     12.67 o
   1  17   0        0.73       -1.32      4.75 o
   2  17   0        0.43       -1.08      3.90 o
   3  17   0        0.02       -0.84      3.91 o
   4  17   0       79.29       68.39      5.90 o
   5  17   0        0.36       -2.13      4.61 o
   6  17   0       38.53       31.18      6.20 o
   7  17   0        2.49        2.12      4.60 o
   8  17   0       15.81       10.41      4.95 o
   9  17   0       16.17        7.80      5.08 o
  10  17   0        0.32       -4.77      4.77 o
  11  17   0        0.64       -1.03      5.46 o
  12  17   0       15.75        7.81      6.09 o
  13  17   0        1.42       -3.64      8.71 o
   0  18   0       42.13       45.56      7.41 o
   1  18   0        7.97       14.70      7.00 o
   2  18   0        0.01       -2.27      4.26 o
   3  18   0       55.75       72.93      6.09 o
   4  18   0       53.51       59.12      5.95 o
   5  18   0       10.18        6.74      4.58 o
   6  18   0       19.49       21.08      5.29 o
   7  18   0      109.35      136.66      8.99 o
   8  18   0       38.23       34.99      6.16 o
   9  18   0        7.58        4.12      5.39 o
  10  18   0        3.55       -2.97      6.76 o
  11  18   0       25.76       14.38      9.86 o
  12  18   0        0.07       -7.09      7.09 o
   1  19   0      183.46      205.32      9.10 o
   2  19   0        0.11       -4.44      4.44 o
   3  19   0        5.18       -0.92      4.85 o
   4  19   0       58.42       58.23      6.35 o
   5  19   0       57.96       72.14      7.86 o
   6  19   0       11.19       -4.25      4.99 o
   7  19   0       20.04       12.31      7.74 o
   8  19   0        0.01        0.65      6.87 o
   9  19   0        4.01       10.76      6.02 o
  10  19   0        1.71        0.47      7.56 o
  11  19   0       21.54       29.88      9.32 o
   0  20   0       60.71       54.12     15.70 o
   1  20   0        7.96       11.76      5.18 o
   2  20   0       50.30       77.39      6.71 o
   3  20   0      104.70      110.50      7.51 o
   4  20   0        0.75       -4.74      4.95 o
   5  20   0        4.32       -4.42      4.92 o
   6  20   0        2.69        1.08      5.29 o
   7  20   0        0.03       -1.73      5.32 o
   8  20   0       40.69       41.44      6.69 o
   9  20   0        4.13       -3.87      5.85 o
   1  21   0        0.47       -4.46      4.98 o
   2  21   0       32.42       47.17      6.45 o
   3  21   0       68.16       73.39      6.87 o
   4  21   0        2.89       -4.27      5.36 o
   5  21   0       25.91       17.09      5.84 o
   6  21   0        1.83       -6.12      6.12 o
   7  21   0        3.24       -4.19      5.54 o
   8  21   0        0.32       -6.67      6.91 o
   0  22   0        6.74        2.86      7.64 o
   1  22   0       71.45       99.24      7.86 o
   2  22   0       55.06       55.15      6.96 o
   3  22   0        0.09        4.73      5.68 o
   4  22   0       13.97        5.73      5.93 o
   5  22   0       14.97       17.95      6.43 o
   6  22   0        0.09       -0.83      7.21 o
   1  23   0       45.28       59.42      8.03 o
   2  23   0       53.47       63.03      7.43 o
   3  23   0       91.79      105.78     13.50 o
 -19   1   1       44.39       45.99      7.83 o
 -18   1   1        0.05        0.21      5.26 o
 -17   1   1       44.30       55.27      5.46 o
 -16   1   1      157.43      157.58      6.77 o
 -15   1   1       29.22       32.18      4.38 o
 -14   1   1      595.09      616.93     11.21 o
 -13   1   1     1305.66     1313.11     16.99 o
 -12   1   1     1799.61     1787.54     20.60 o
 -11   1   1     1013.16      992.03     13.09 o
 -10   1   1       25.61       22.01      2.58 o
  -9   1   1      124.24      145.38      4.30 o
  -8   1   1        0.01        1.47      1.61 o
  -7   1   1      471.48      460.07      6.48 o
  -6   1   1      857.11      933.86      8.89 o
  -5   1   1     2622.70     2639.07     21.02 o
  -4   1   1      967.31     1088.84      9.31 o
  -3   1   1     2811.49     2937.46     21.33 o
  -2   1   1     3039.15     3131.40     20.45 o
  -1   1   1    13697.80     9621.85    147.68 o
   0   1   1     8920.35     4803.88     78.34 o
   1   1   1     6678.56     6767.72     40.08 o
   2   1   1    56857.40    56412.12    420.41 o
   3   1   1      897.63      822.22      7.36 o
   4   1   1     3190.69     3491.10     27.30 o
   5   1   1     1737.23     1676.49     16.56 o
   6   1   1     1416.05     1381.78     14.49 o
   7   1   1      740.90      724.74      9.26 o
   8   1   1       95.78      119.52      3.86 o
   9   1   1       50.12       56.04      3.03 o
  10   1   1      563.03      554.69      9.11 o
  11   1   1       22.97       21.92      3.12 o
  12   1   1      145.16      148.78      7.02 o
  13   1   1       15.74       19.63      3.74 o
  14   1   1        3.26        2.63      3.43 o
  15   1   1       73.32       88.55      5.65 o
  16   1   1        5.18        8.39      4.58 o
  17   1   1      201.54      225.73      8.64 o
  18   1   1       17.63       18.34      5.53 o
 -19   2   1        0.42       11.62      6.85 o
 -18   2   1        1.02        7.23      5.46 o
 -17   2   1       57.42       79.11      6.10 o
 -16   2   1        1.77        5.72      4.03 o
 -15   2   1      130.09      142.39      6.15 o
 -14   2   1       24.45       22.30      3.78 o
 -13   2   1      110.37       98.50      4.98 o
 -12   2   1       64.04       63.86      4.13 o
 -11   2   1      169.44      146.26      7.81 o
 -10   2   1      469.00      485.91      8.06 o
  -9   2   1      346.24      336.65      6.61 o
  -8   2   1      212.64      215.37      4.71 o
  -7   2   1        0.17       -1.26      1.26 o
  -6   2   1      395.63      415.55      5.35 o
  -5   2   1        7.35        1.94      1.15 o
  -4   2   1     2124.96     2320.67     18.43 o
  -3   2   1       46.07       57.48      2.50 o
  -2   2   1     1060.56     1143.29     12.96 o
  -1   2   1     5286.15     5615.93     46.82 o
   0   2   1     1162.53     1246.61      8.22 o
   1   2   1      924.13      967.16      7.24 o
   2   2   1     6506.08     6739.60     45.22 o
   3   2   1     2982.51     2839.12     22.22 o
   4   2   1       96.07       94.92      2.71 o
   5   2   1      735.13      795.03      9.11 o
   6   2   1      853.95      932.80     10.65 o
   7   2   1       47.13       44.76      2.42 o
   8   2   1       14.87       10.02      2.01 o
   9   2   1        0.73       -0.85      2.09 o
  10   2   1      114.34      106.36      4.30 o
  11   2   1       58.50       47.27      3.71 o
  12   2   1      577.25      576.94     12.47 o
  13   2   1       61.75       54.34      4.48 o
  14   2   1       31.48       29.19      4.25 o
  15   2   1        6.02       -1.85      3.98 o
  16   2   1       27.57       32.89      5.23 o
  17   2   1       20.98       21.00      5.42 o
  18   2   1        5.29        2.08      5.52 o
 -19   3   1        5.78        3.80      5.49 o
 -18   3   1        1.73       -3.80      5.20 o
 -17   3   1        9.05       -0.35      4.79 o
 -16   3   1        0.69       -4.25      4.25 o
 -15   3   1        6.75       11.52      3.79 o
 -14   3   1       55.90       56.21      4.68 o
 -13   3   1      114.03      110.52      5.11 o
 -12   3   1      206.38      234.70      6.58 o
 -11   3   1      118.74      121.29      4.71 o
 -10   3   1      412.42      436.72      7.64 o
  -9   3   1       79.06       86.83      3.42 o
  -8   3   1      232.76      250.44      5.02 o
  -7   3   1      135.91      138.14      3.26 o
  -6   3   1     1887.80     2009.72     18.11 o
  -5   3   1      227.01      239.74      3.62 o
  -4   3   1       81.89       71.70      1.58 o
  -3   3   1        5.32        8.74      0.89 o
  -2   3   1      700.75      723.12      5.39 o
  -1   3   1    10767.37    11467.70     85.86 o
   0   3   1      715.40      734.34      6.04 o
   1   3   1    25002.11    25965.62    182.27 o
   2   3   1     5300.24     5685.21     38.39 o
   3   3   1     1670.61     1806.02     13.94 o
   4   3   1      896.62     1083.66      9.77 o
   5   3   1      352.37      390.41      6.49 o
   6   3   1     1820.43     2217.47     21.77 o
   7   3   1      305.71      264.79      5.17 o
   8   3   1      527.96      524.28      8.02 o
   9   3   1       73.90       86.51      3.69 o
  10   3   1       25.85       21.45      2.99 o
  11   3   1      266.22      234.43      9.69 o
  12   3   1       36.96       27.46      3.54 o
  13   3   1      199.10      203.11      6.91 o
  14   3   1       10.15        6.78      3.72 o
  15   3   1      144.18      135.80      6.48 o
  16   3   1        1.67       -0.61      4.25 o
  17   3   1        0.01       -0.83      4.22 o
  18   3   1        3.24        3.62      5.14 o
 -19   4   1        2.41       -2.84      6.51 o
 -18   4   1        0.66       -4.56      4.56 o
 -17   4   1       36.00       45.08      5.35 o
 -16   4   1       29.67       16.22      5.09 o
 -15   4   1       13.11       15.34      3.93 o
 -14   4   1        0.02       -0.52      3.23 o
 -13   4   1        2.95       -1.10      3.04 o
 -12   4   1       60.76       58.73      4.05 o
 -11   4   1      184.77      144.47      5.21 o
 -10   4   1        0.14        2.25      2.17 o
  -9   4   1       72.62       70.43      3.18 o
  -8   4   1     1306.86     1359.10     15.07 o
  -7   4   1       83.08      100.29      2.93 o
  -6   4   1       33.67       26.51      1.55 o
  -5   4   1      184.47      202.88      3.19 o
  -4   4   1     1464.19     1437.27     11.56 o
  -3   4   1     2875.80     2960.24     19.71 o
  -2   4   1      386.70      389.75      3.59 o
  -1   4   1     2869.73     2994.40     23.37 o
   0   4   1     5183.75     5278.38     35.94 o
   1   4   1    10823.31    11570.05     86.33 o
   2   4   1     4758.18     4934.71     35.42 o
   3   4   1      148.71      150.47      2.61 o
   4   4   1     1775.51     1980.80     16.56 o
   5   4   1     7167.88     7738.00     63.13 o
   6   4   1        3.63       16.65      1.79 o
   7   4   1      679.23      698.01      8.57 o
   8   4   1       98.08       85.66      3.37 o
   9   4   1      562.60      552.04      8.96 o
  10   4   1      784.13      790.02     11.51 o
  11   4   1      110.90      128.90      5.10 o
  12   4   1       17.06       13.46      3.98 o
  13   4   1        5.27        6.02      3.46 o
  14   4   1        0.29       -1.53      3.23 o
  15   4   1       12.93       11.24      4.20 o
  16   4   1       60.12       68.79      5.27 o
  17   4   1        0.32       -4.34      4.34 o
  18   4   1       13.76       12.24      5.98 o
 -19   5   1       23.69       27.84      7.20 o
 -18   5   1        3.60       -1.05      4.76 o
 -17   5   1      133.53      144.84      7.38 o
 -16   5   1       40.56       46.88      5.10 o
 -15   5   1       71.82       82.31      5.51 o
 -14   5   1        5.86        0.76      3.07 o
 -13   5   1      206.42      183.22      7.41 o
 -12   5   1       91.00      108.88      5.48 o
 -11   5   1      391.49      385.78      7.84 o
 -10   5   1      264.75      260.98      7.99 o
  -9   5   1       27.36       21.54      2.20 o
  -8   5   1        0.12        0.18      1.57 o
  -7   5   1      364.12      420.90      5.96 o
  -6   5   1      434.83      453.35      5.78 o
  -5   5   1     3813.93     4055.72     31.84 o
  -4   5   1     1251.76     1273.74     11.20 o
  -3   5   1       53.30       60.74      1.68 o
  -2   5   1       51.25       36.31      1.42 o
  -1   5   1       51.46       49.73      1.60 o
   0   5   1     2860.96     3163.43     21.12 o
   1   5   1      616.86      573.42      5.40 o
   2   5   1     1337.24     1438.94     12.31 o
   3   5   1        7.08        6.60      1.15 o
   4   5   1     2341.86     2546.11     20.86 o
   5   5   1      283.95      308.84      4.82 o
   6   5   1      206.66      196.24      4.10 o
   7   5   1       94.22      117.77      3.56 o
   8   5   1       81.22       90.33      3.30 o
   9   5   1      658.34      619.27      8.87 o
  10   5   1       61.26       63.67      4.29 o
  11   5   1      179.68      175.52      6.67 o
  12   5   1       94.69       89.92      6.32 o
  13   5   1       66.31       68.76      4.34 o
  14   5   1        6.13        7.10      3.50 o
  15   5   1       81.84       90.69      5.36 o
  16   5   1        4.14        0.61      4.40 o
  17   5   1       12.10       10.99      4.88 o
  18   5   1        6.36        3.64      7.57 o
 -19   6   1        7.15        5.41      7.79 o
 -18   6   1       35.29       26.83      5.30 o
 -17   6   1       11.09       10.87      4.60 o
 -16   6   1       39.25       40.80      4.95 o
 -15   6   1        6.55        2.83      3.91 o
 -14   6   1        1.17        2.62      3.03 o
 -13   6   1      161.70      156.18      5.38 o
 -12   6   1      516.79      510.88      8.76 o
 -11   6   1       12.53        9.41      2.71 o
 -10   6   1       14.06        6.98      2.38 o
  -9   6   1        0.36       -2.07      2.07 o
  -8   6   1       14.74       19.24      2.00 o
  -7   6   1      740.04      684.44      7.76 o
  -6   6   1      107.44       99.95      2.73 o
  -5   6   1      148.00      132.89      2.97 o
  -4   6   1     1445.58     1560.61     13.51 o
  -3   6   1      930.24      882.34      8.90 o
  -2   6   1     2739.28     2728.24     23.35 o
  -1   6   1        0.09        2.39      1.43 o
   0   6   1      776.44      832.00      6.98 o
   1   6   1     2127.32     2177.70     20.70 o
   2   6   1     1018.91     1168.38     11.31 o
   3   6   1     2888.46     3141.58     26.93 o
   4   6   1     4441.86     4595.89     38.63 o
   5   6   1     1571.16     1823.38     17.21 o
   6   6   1      202.74      236.89      6.20 o
   7   6   1      824.04      801.43      9.70 o
   8   6   1       68.12       61.39      3.02 o
   9   6   1       60.36       62.89      3.38 o
  10   6   1      397.81      389.74      7.33 o
  11   6   1       15.30       15.58      2.98 o
  12   6   1       54.28       53.57      4.00 o
  13   6   1       59.92       54.10      4.13 o
  14   6   1        0.34        0.74      3.35 o
  15   6   1        5.48       10.16      3.84 o
  16   6   1        0.34        0.08      4.49 o
  17   6   1        9.69        3.98      4.82 o
  18   6   1       30.55       27.54      8.37 o
 -18   7   1        7.14        8.80      5.48 o
 -17   7   1        7.62       -3.74      4.33 o
 -16   7   1        0.22        8.34      4.24 o
 -15   7   1        2.30       -1.25      3.55 o
 -14   7   1        1.14       -1.71      3.30 o
 -13   7   1        1.40       -2.90      2.90 o
 -12   7   1       99.37       72.06      4.09 o
 -11   7   1      328.16      312.65      6.69 o
 -10   7   1       11.73        7.40      2.52 o
  -9   7   1      337.24      340.79      6.31 o
  -8   7   1       15.77       14.53      2.04 o
  -7   7   1       38.53       34.65      2.08 o
  -6   7   1      298.67      219.03      4.84 o
  -5   7   1     1317.22     1261.99     11.80 o
  -4   7   1      159.54      145.25      3.19 o
  -3   7   1      990.93     1164.09     11.44 o
  -2   7   1      948.94      930.14      9.45 o
  -1   7   1      310.85      305.88      4.76 o
   0   7   1     2418.33     2648.86     23.07 o
   1   7   1     1597.61     1736.88     17.23 o
   2   7   1      344.06      311.49      4.64 o
   3   7   1      626.67      764.61      8.51 o
   4   7   1      282.11      343.27      5.24 o
   5   7   1       29.39       49.40      2.51 o
   6   7   1      119.61      104.41      3.42 o
   7   7   1      154.77      143.31      4.04 o
   8   7   1        3.88        1.53      2.15 o
   9   7   1      767.24      688.25      9.78 o
  10   7   1      483.77      446.76      9.60 o
  11   7   1       64.89       56.50      3.79 o
  12   7   1       28.85       28.07      3.55 o
  13   7   1       92.65       77.91      4.63 o
  14   7   1        6.75        4.12      3.52 o
  15   7   1        8.90       11.19      4.51 o
  16   7   1        0.08       -2.25      5.78 o
  17   7   1       83.16      107.15     10.11 o
 -18   8   1       29.78       30.82      8.37 o
 -17   8   1        2.21       -4.64      4.64 o
 -16   8   1        0.08       -3.43      4.00 o
 -15   8   1        3.24        1.16      3.99 o
 -14   8   1        7.64       -2.09      3.49 o
 -13   8   1        8.11       13.33      3.66 o
 -12   8   1      149.09      129.41      5.14 o
 -11   8   1      111.98       98.07      4.72 o
 -10   8   1      166.51      155.73      4.84 o
  -9   8   1        1.26       -1.39      2.04 o
  -8   8   1       18.47       24.64      2.45 o
  -7   8   1       15.89       18.96      2.06 o
  -6   8   1      435.25      482.26      6.81 o
  -5   8   1      596.58      649.29      7.97 o
  -4   8   1      102.03       86.76      2.96 o
  -3   8   1     4557.70     5120.30     42.73 o
  -2   8   1     2305.23     2682.54     23.56 o
  -1   8   1      659.95      708.30      8.08 o
   0   8   1      998.83     1150.11     12.51 o
   1   8   1      574.49      601.19      8.06 o
   2   8   1       20.52       25.46      1.83 o
   3   8   1       15.97       12.90      1.65 o
   4   8   1      115.45      135.41      3.78 o
   5   8   1      157.43      157.55      4.19 o
   6   8   1      146.17      131.06      4.15 o
   7   8   1       20.91       21.22      2.37 o
   8   8   1      806.50      744.68     10.00 o
   9   8   1      713.65      640.46      9.50 o
  10   8   1      224.17      205.92      5.63 o
  11   8   1       99.24       77.64      5.95 o
  12   8   1        9.90       13.26      3.45 o
  13   8   1       25.07       16.59      3.58 o
  14   8   1        1.18       -2.52      3.72 o
  15   8   1      187.05      219.94      8.64 o
  16   8   1       36.33       43.84      6.23 o
  17   8   1       13.30       24.57      6.15 o
 -18   9   1        1.50       -3.31     15.98 o
 -17   9   1        1.23       -4.78      4.78 o
 -16   9   1        0.09       -4.40      4.40 o
 -15   9   1       10.48        9.50      4.15 o
 -14   9   1       28.27       31.03      4.34 o
 -13   9   1      102.24      104.65      5.43 o
 -12   9   1      198.99      187.95      6.62 o
 -11   9   1      336.90      334.31      7.19 o
 -10   9   1      500.83      419.16      7.72 o
  -9   9   1      183.56      168.85      4.99 o
  -8   9   1      130.37      146.89      4.71 o
  -7   9   1      722.60      709.95     10.01 o
  -6   9   1      317.22      300.50      5.43 o
  -5   9   1     2529.65     2569.96     23.46 o
  -4   9   1       49.13       74.53      2.84 o
  -3   9   1     2073.04     2121.62     19.64 o
  -2   9   1     2748.47     3030.34     28.87 o
  -1   9   1      433.07      455.52      6.28 o
   0   9   1      825.69      894.19     10.53 o
   1   9   1      328.60      347.01      5.80 o
   2   9   1     2609.86     2707.27     24.28 o
   3   9   1      427.90      421.07      6.70 o
   4   9   1       32.42       43.59      3.94 o
   5   9   1      514.99      497.83      7.75 o
   6   9   1       12.78        9.68      2.27 o
   7   9   1      376.36      356.54      7.15 o
   8   9   1       10.24        3.72      2.85 o
   9   9   1      200.61      175.75      5.34 o
  10   9   1       19.77       12.39      3.09 o
  11   9   1      129.31      124.77      4.99 o
  12   9   1       41.37       38.40      3.85 o
  13   9   1       49.60       56.86      7.45 o
  14   9   1       86.47       95.80      5.91 o
  15   9   1        1.23       -2.61      4.83 o
  16   9   1       96.16      111.57      7.62 o
  17   9   1        2.70       -2.71      7.45 o
 -17  10   1       16.07        3.82      5.98 o
 -16  10   1       12.18       12.19      5.26 o
 -15  10   1        7.82        5.04      4.84 o
 -14  10   1        0.01        0.01      3.85 o
 -13  10   1       37.82       31.95      4.31 o
 -12  10   1        0.45       -2.48      3.20 o
 -11  10   1       58.62       57.19      4.40 o
 -10  10   1      215.73      207.06      6.66 o
  -9  10   1      399.18      338.84      8.32 o
  -8  10   1        0.51       -2.26      2.26 o
  -7  10   1      109.90      111.15      4.15 o
  -6  10   1        8.44        3.72      1.87 o
  -5  10   1        8.07        5.00      1.90 o
  -4  10   1      235.14      252.68      4.87 o
  -3  10   1      442.23      420.50      8.26 o
  -2  10   1      220.91      220.78      4.80 o
  -1  10   1      731.57      740.79      8.84 o
   0  10   1       20.39       30.04      2.79 o
   1  10   1        0.62       -1.44      1.44 o
   2  10   1        8.86        5.69      1.92 o
   3  10   1        6.63       10.31      2.06 o
   4  10   1       21.32       18.47      2.24 o
   5  10   1      115.95       99.70      3.83 o
   6  10   1       37.86       51.58      3.42 o
   7  10   1     1069.07      995.77     13.22 o
   8  10   1      404.96      318.41      8.89 o
   9  10   1      318.00      270.49      7.08 o
  10  10   1      646.96      584.93     10.41 o
  11  10   1        0.04       -0.81      3.16 o
  12  10   1        1.74       -3.29      3.40 o
  13  10   1        6.80        2.66      3.80 o
  14  10   1       27.87       30.26      5.33 o
  15  10   1        0.02       -3.16      4.74 o
  16  10   1        6.30        4.69      5.39 o
 -17  11   1        0.47       -8.33      9.09 o
 -16  11   1        1.71        1.87      5.76 o
 -15  11   1       91.43      105.12      7.21 o
 -14  11   1        0.50        2.86      4.41 o
 -13  11   1       55.28       66.83      5.03 o
 -12  11   1       36.88       45.05      4.82 o
 -11  11   1       39.45       49.76      5.45 o
 -10  11   1        1.48        2.91      3.73 o
  -9  11   1       71.66       57.19      4.69 o
  -8  11   1       20.03        8.38      2.96 o
  -7  11   1       39.16       42.50      3.30 o
  -6  11   1      265.65      252.68      5.45 o
  -5  11   1      111.44      132.81      4.04 o
  -4  11   1       39.08       43.19      3.00 o
  -3  11   1     1250.24     1240.60     13.15 o
  -2  11   1      114.49       98.51      4.15 o
  -1  11   1        6.39        8.05      2.03 o
   0  11   1      249.08      279.65      5.52 o
   1  11   1       20.71       27.77      2.24 o
   2  11   1       25.52       24.78      2.44 o
   3  11   1      267.74      251.92      5.61 o
   4  11   1       87.92       84.26      3.73 o
   5  11   1      409.20      364.03      7.18 o
   6  11   1     1579.73     1497.64     17.65 o
   7  11   1        1.95        7.41      3.02 o
   8  11   1      129.59      134.66      5.20 o
   9  11   1      344.27      348.63      8.10 o
  10  11   1      506.38      457.98      9.32 o
  11  11   1       43.17       54.79      5.06 o
  12  11   1        0.82        0.53      4.35 o
  13  11   1       71.64       76.25      6.83 o
  14  11   1       56.47       60.85      6.76 o
  15  11   1       11.52       12.53      5.78 o
  16  11   1        0.40       -8.61      8.61 o
 -16  12   1       23.58       24.35      6.49 o
 -15  12   1       43.25       36.53      6.46 o
 -14  12   1      211.38      236.57     10.17 o
 -13  12   1       86.53       82.51      6.22 o
 -12  12   1        8.58        4.23      4.27 o
 -11  12   1        4.51       -3.99      4.29 o
 -10  12   1       13.40        9.00      3.86 o
  -9  12   1      204.30      195.48      9.35 o
  -8  12   1      622.07      612.53     11.56 o
  -7  12   1      835.52      778.71     13.07 o
  -6  12   1       62.24       57.12      4.57 o
  -5  12   1     1361.74     1347.28     14.68 o
  -4  12   1      179.62      188.14      4.76 o
  -3  12   1       14.08       14.75      2.13 o
  -2  12   1        0.33       -0.73      1.73 o
  -1  12   1        0.28       -2.01      2.01 o
   0  12   1      424.22      404.64      7.13 o
   1  12   1      225.85      226.21      5.36 o
   2  12   1      100.39       87.19      5.65 o
   3  12   1      656.42      661.28      9.80 o
   4  12   1       24.14       18.79      3.78 o
   5  12   1      136.14      149.57      7.06 o
   6  12   1       57.62       51.76      3.81 o
   7  12   1      126.44      118.40      5.02 o
   8  12   1      121.69      121.58      5.06 o
   9  12   1      489.47      503.30     10.68 o
  10  12   1      561.78      573.19     12.05 o
  11  12   1       54.45       46.60      5.70 o
  12  12   1        2.10       -1.71      4.80 o
  13  12   1       63.54       59.69      6.41 o
  14  12   1       84.39       91.11      7.83 o
  15  12   1       30.83       29.66      6.71 o
  16  12   1       40.12       31.59     13.78 o
 -16  13   1        2.04       -3.02     11.11 o
 -15  13   1       96.26      115.21      9.53 o
 -14  13   1        5.04        3.54      6.84 o
 -13  13   1       40.89       35.68      5.90 o
 -12  13   1        4.91        1.36      4.56 o
 -11  13   1        0.00       -1.30      3.84 o
 -10  13   1        1.39       -1.41      3.63 o
  -9  13   1        3.58       -0.75      3.58 o
  -8  13   1       54.82       47.13      4.60 o
  -7  13   1       77.03       75.26      4.90 o
  -6  13   1     1116.90     1022.20     15.36 o
  -5  13   1       55.26       50.43      4.21 o
  -4  13   1       62.63       55.51      4.56 o
  -3  13   1      145.76      150.07      5.15 o
  -2  13   1      117.09      101.87      3.56 o
  -1  13   1       58.15       66.55      3.49 o
   0  13   1      125.71      123.02      4.40 o
   1  13   1        1.64       -1.79      2.12 o
   2  13   1       42.66       38.43      4.12 o
   3  13   1      805.12      776.26     11.09 o
   4  13   1        1.79       -2.50      2.50 o
   5  13   1      114.09      114.16      4.69 o
   6  13   1       80.98       81.62      5.01 o
   7  13   1       14.16       13.65      3.73 o
   8  13   1       63.98       58.38      5.47 o
   9  13   1        2.26        7.73      4.34 o
  10  13   1       11.05        7.88      4.56 o
  11  13   1        0.20        3.82      4.54 o
  12  13   1        2.34        1.09      4.72 o
  13  13   1       45.32       28.35      6.13 o
  14  13   1       12.56       15.02      6.28 o
  15  13   1       79.20       99.05     12.94 o
 -15  14   1        0.39       -0.52      5.74 o
 -14  14   1       17.07       23.92      5.99 o
 -13  14   1       14.71        9.26      5.41 o
 -12  14   1        2.39        3.31      7.71 o
 -11  14   1       11.60       10.99      4.86 o
 -10  14   1       21.93       15.78      4.90 o
  -9  14   1       44.26       42.50      4.71 o
  -8  14   1      238.10      265.67      8.17 o
  -7  14   1      227.07      221.95      7.41 o
  -6  14   1      247.63      269.09      8.05 o
  -5  14   1      111.26      100.16      5.30 o
  -4  14   1      716.53      727.04     12.35 o
  -3  14   1       12.15       -0.57      2.89 o
  -2  14   1      550.28      482.38      9.49 o
  -1  14   1        2.27        5.55      3.20 o
   0  14   1        0.94       -0.77      2.98 o
   1  14   1      203.26      202.11      6.52 o
   2  14   1      388.13      320.59      7.89 o
   3  14   1        4.84       -2.97      2.97 o
   4  14   1       12.58        7.13      3.28 o
   5  14   1      108.87      117.70      6.12 o
   6  14   1        0.24       -3.63      3.63 o
   7  14   1       10.59       11.81      4.08 o
   8  14   1       52.56       54.53      5.40 o
   9  14   1      217.78      198.26      8.58 o
  10  14   1       29.10       40.41      6.36 o
  11  14   1       72.64       78.63      6.88 o
  12  14   1        1.43        7.31      5.33 o
  13  14   1       19.30       17.10      5.86 o
  14  14   1      122.40      159.82      9.42 o
 -15  15   1       14.08       12.45     15.15 o
 -14  15   1       39.69       33.72      6.69 o
 -13  15   1       41.39       56.27      6.79 o
 -12  15   1        3.43       -5.13      5.78 o
 -11  15   1       50.86       58.48      6.34 o
 -10  15   1       13.25        7.89      4.62 o
  -9  15   1       12.26        8.65      4.45 o
  -8  15   1        9.56       10.39      4.53 o
  -7  15   1       94.52       97.96      6.28 o
  -6  15   1       21.46       14.20      4.23 o
  -5  15   1       11.13        5.49      3.61 o
  -4  15   1      195.02      182.97      6.11 o
  -3  15   1       38.92       21.36      3.41 o
  -2  15   1      106.05      105.83      5.22 o
  -1  15   1      435.19      372.27      8.69 o
   0  15   1        3.93       -3.06      3.06 o
   1  15   1      335.25      266.31      7.60 o
   2  15   1      307.89      295.79      8.90 o
   3  15   1      274.65      268.35      8.76 o
   4  15   1       77.47       78.13      6.01 o
   5  15   1      108.67      113.85      6.30 o
   6  15   1        8.03       -0.40      3.91 o
   7  15   1        3.14        2.41      4.08 o
   8  15   1       23.15       24.90      4.72 o
   9  15   1        0.65        7.75      5.33 o
  10  15   1       25.79       25.40      5.41 o
  11  15   1        0.29       -0.08      4.84 o
  12  15   1       81.85       96.40      9.62 o
  13  15   1       56.50       69.86      7.40 o
  14  15   1       23.39       11.96     10.28 o
 -14  16   1        0.97       -5.54      6.71 o
 -13  16   1       43.61       43.37      6.82 o
 -12  16   1       54.85       56.23      6.72 o
 -11  16   1        7.07        1.91      4.97 o
 -10  16   1       19.70       20.20      5.44 o
  -9  16   1       82.26       85.40      6.68 o
  -8  16   1       43.57       36.45      5.48 o
  -7  16   1       55.61       56.88      5.65 o
  -6  16   1       46.62       41.27     10.90 o
  -5  16   1       99.43       96.88      6.08 o
  -4  16   1        0.56        5.14      4.09 o
  -3  16   1        4.73        8.21      4.12 o
  -2  16   1      169.89      175.19     13.92 o
  -1  16   1        2.17        0.57      3.82 o
   0  16   1        0.96       -3.68      3.68 o
   1  16   1      126.48      115.01      6.28 o
   2  16   1        8.31       20.05      4.37 o
   3  16   1        5.44       10.31      4.07 o
   4  16   1       25.00       22.31      5.89 o
   5  16   1       18.74       32.28      4.91 o
   6  16   1       34.44       32.65      5.77 o
   7  16   1        1.26        1.08      4.26 o
   8  16   1       36.05       38.05      5.48 o
   9  16   1       46.93       39.76      5.96 o
  10  16   1        0.38       -0.99      4.97 o
  11  16   1       24.15       24.53      6.14 o
  12  16   1        2.48       -5.48      5.48 o
  13  16   1        8.85        3.21      8.72 o
 -13  17   1       18.83       32.00      8.12 o
 -12  17   1       16.39       18.28      7.79 o
 -11  17   1        2.89        1.26      5.27 o
 -10  17   1       41.20       51.26      6.41 o
  -9  17   1        1.20        6.22      4.89 o
  -8  17   1       13.41       14.53      5.09 o
  -7  17   1       24.03       23.56      5.05 o
  -6  17   1       91.63      102.42      6.72 o
  -5  17   1       82.64       65.27      5.80 o
  -4  17   1      111.73      115.72      6.68 o
  -3  17   1       31.29       22.66      4.76 o
  -2  17   1      119.87      121.29      6.58 o
  -1  17   1      128.22      123.07      6.64 o
   0  17   1        0.95       -3.34      3.82 o
   1  17   1      238.12      243.22      8.84 o
   2  17   1       12.52        8.75      6.06 o
   3  17   1       23.79       24.64      4.74 o
   4  17   1       22.49       30.27      4.89 o
   5  17   1        9.41        9.48      4.51 o
   6  17   1        1.60        2.17      4.28 o
   7  17   1       16.60       16.29      5.02 o
   8  17   1      125.25      120.85      7.42 o
   9  17   1       36.87       35.11      6.01 o
  10  17   1       28.64       38.26      6.48 o
  11  17   1        0.91       -2.14      7.71 o
  12  17   1       16.54       12.97      7.00 o
 -12  18   1       53.77       73.91      9.11 o
 -11  18   1        2.01        6.27      5.65 o
 -10  18   1       88.01      103.23     11.85 o
  -9  18   1       42.80       49.14      6.37 o
  -8  18   1        0.75        0.37      4.96 o
  -7  18   1       12.20       15.04      5.16 o
  -6  18   1       83.98       97.88      6.96 o
  -5  18   1        3.35        2.91      4.46 o
  -4  18   1       12.09       11.61      4.65 o
  -3  18   1        9.76        8.93      4.61 o
  -2  18   1       63.12       70.45      6.36 o
  -1  18   1       50.68       57.21      5.69 o
   0  18   1       13.94       19.84      4.75 o
   1  18   1       34.10       44.88      5.41 o
   2  18   1        0.52       -4.01      4.01 o
   3  18   1        1.98        0.19      5.35 o
   4  18   1       29.42       21.76      5.73 o
   5  18   1       12.31       14.34      5.12 o
   6  18   1       24.63       13.95      5.41 o
   7  18   1       12.24       13.83      5.28 o
   8  18   1        4.45        1.54      5.20 o
   9  18   1        0.43        1.49      5.51 o
  10  18   1       26.65       37.00      6.84 o
  11  18   1       31.96       46.34      7.44 o
 -11  19   1        0.05        3.64      7.07 o
 -10  19   1       72.92       96.09      8.49 o
  -9  19   1      143.73      159.49      9.39 o
  -8  19   1       69.16       79.83      7.28 o
  -7  19   1       42.42       42.36      6.08 o
  -6  19   1       72.32       82.46      6.95 o
  -5  19   1       32.89       27.16      5.55 o
  -4  19   1       52.34       71.07      7.24 o
  -3  19   1        2.31       -4.32      4.32 o
  -2  19   1        2.70       -0.68      4.56 o
  -1  19   1       56.15       54.95      6.44 o
   0  19   1       53.80       54.80      5.97 o
   1  19   1      136.31      128.92      7.49 o
   2  19   1      279.82      309.58     10.64 o
   3  19   1        8.14        5.45      5.10 o
   4  19   1        0.97        7.11      4.88 o
   5  19   1       12.32       10.15      6.68 o
   6  19   1       57.02       65.67      6.67 o
   7  19   1        1.94       -1.73      5.14 o
   8  19   1      115.09      148.51      8.81 o
   9  19   1       45.15       60.05      7.36 o
  10  19   1       69.41      100.49     10.98 o
 -10  20   1        1.81        3.15      6.88 o
  -9  20   1       21.04       16.26      6.05 o
  -8  20   1        1.52       -5.50      5.50 o
  -7  20   1        5.18        0.85      5.24 o
  -6  20   1        1.50       -4.84      4.84 o
  -5  20   1       73.81       70.26      8.91 o
  -4  20   1       38.87       38.47      6.08 o
  -3  20   1      201.34      203.90      9.19 o
  -2  20   1       15.77       11.88      6.60 o
  -1  20   1       57.78       42.60      5.84 o
   0  20   1        0.02       -4.46      4.46 o
   1  20   1       24.46       34.02      5.65 o
   2  20   1        6.12        6.00      4.91 o
   3  20   1        2.57       -5.33      5.33 o
   4  20   1        7.32        3.83      5.13 o
   5  20   1        1.11       -4.89      4.89 o
   6  20   1       39.47       33.82      6.28 o
   7  20   1      162.91      205.35     10.08 o
   8  20   1        5.90        9.21      6.11 o
   9  20   1       67.75       74.97      9.41 o
  -8  21   1        0.23       -6.42     10.60 o
  -7  21   1        8.21        0.03      5.42 o
  -6  21   1        0.74        0.24      5.24 o
  -5  21   1       18.59        6.83      5.52 o
  -4  21   1       18.97       24.30      6.36 o
  -3  21   1       94.32      111.38      7.59 o
  -2  21   1        4.49        6.81      5.33 o
  -1  21   1       11.03       -0.59      4.99 o
   0  21   1       77.90       95.18      7.37 o
   1  21   1        0.93        0.94      5.41 o
   2  21   1       79.24       77.48      7.14 o
   3  21   1        4.65        5.42      5.46 o
   4  21   1       41.21       50.78      6.67 o
   5  21   1        3.26       -2.94      7.98 o
   6  21   1       53.55       57.07     12.65 o
   7  21   1       28.56       25.48      8.07 o
  -6  22   1        4.20       -2.16      6.72 o
  -5  22   1        0.79       -0.66      5.61 o
  -4  22   1        1.39        0.88      5.52 o
  -3  22   1       19.19       30.44      6.55 o
  -2  22   1       15.20        3.24      5.65 o
  -1  22   1       35.70       45.51      6.61 o
   0  22   1       22.77       23.46      6.42 o
   1  22   1       10.24        3.16      5.79 o
   2  22   1      112.87      139.79      8.68 o
   3  22   1        0.01        2.30      5.63 o
   4  22   1       14.82       16.29      6.02 o
   5  22   1       30.23       15.46      6.40 o
  -3  23   1        0.15        0.08     11.30 o
  -2  23   1        7.66        3.81      5.83 o
  -1  23   1       12.14       19.96      6.48 o
   0  23   1       31.10       33.24      6.60 o
   1  23   1        0.04       -3.37      5.58 o
   2  23   1        5.89        1.92      9.54 o
 -20   0   2        1.57       11.57     13.78 o
 -19   0   2      118.74       91.42     12.06 o
 -18   0   2        8.39        1.10      8.18 o
 -17   0   2      175.80      197.00     17.60 o
 -16   0   2       19.97       10.86      5.71 o
 -15   0   2       27.85       34.72      6.15 o
 -14   0   2      831.61      812.50     18.13 o
 -13   0   2       25.90       38.02      9.92 o
 -12   0   2     5408.11     5159.52     69.31 o
 -11   0   2     2045.67     1949.91     30.04 o
 -10   0   2      334.99      417.91     10.28 o
  -9   0   2     3720.60     3817.60     51.02 o
  -8   0   2       71.78       72.67      3.92 o
  -7   0   2        8.85       10.86      1.77 o
  -6   0   2      525.59      502.35     10.66 o
  -5   0   2    39308.94    39970.20    420.36 o
  -4   0   2    18070.46    19420.80    203.96 o
  -3   0   2    51022.59    52041.45    492.66 o
  -2   0   2     6347.82     6986.50     67.00 o
  -1   0   2     2203.43     2580.57     34.04 o
   0   0   2     2028.57     2221.22     19.86 o
   1   0   2    24717.86    25070.42    238.37 o
   2   0   2     5095.00     5481.78     58.58 o
   3   0   2     6501.02     6832.63     72.88 o
   4   0   2     3665.17     3827.31     48.85 o
   5   0   2     1709.16     2035.84     28.14 o
   6   0   2        4.06       -2.23      2.23 o
   7   0   2        0.05        2.58      2.42 o
   8   0   2       66.51       86.69      4.75 o
   9   0   2     1555.61     1431.85     23.45 o
  10   0   2      402.40      405.62     11.03 o
  11   0   2        2.02       -1.36      3.97 o
  12   0   2      137.82      132.66      7.84 o
  13   0   2      152.57      164.19      9.49 o
  14   0   2      203.42      232.67     13.80 o
  15   0   2      318.21      371.49     21.06 o
  16   0   2      166.06      206.33     15.51 o
  17   0   2       70.62       94.44     16.03 o
  18   0   2       15.48       31.84      8.77 o
 -20   1   2       17.34       22.84     10.50 o
 -19   1   2        0.22       -2.01      5.97 o
 -18   1   2       81.88       99.84      7.07 o
 -17   1   2        8.63       12.94      4.47 o
 -16   1   2       36.06       44.97      4.56 o
 -15   1   2       13.88       17.39      3.98 o
 -14   1   2      460.38      446.26      9.30 o
 -13   1   2     1308.27     1272.11     16.54 o
 -12   1   2      741.71      719.84     11.17 o
 -11   1   2      260.28      247.56      7.29 o
 -10   1   2      318.16      327.54      6.41 o
  -9   1   2      125.96      140.09      6.00 o
  -8   1   2      223.27      274.74      7.52 o
  -7   1   2       18.02       21.42      1.57 o
  -6   1   2       93.35       81.35      3.31 o
  -5   1   2      101.38       78.13      2.90 o
  -4   1   2       39.01       34.08      1.24 o
  -3   1   2        1.30       -0.49      0.49 o
  -2   1   2     9562.37    10264.57     74.40 o
  -1   1   2      973.72     1009.24     10.57 o
   0   1   2    16398.81    17315.61    117.90 o
   1   1   2     3085.93     3092.73     21.19 o
   2   1   2     2673.25     2717.61     21.15 o
   3   1   2     1032.93     1021.35      9.02 o
   4   1   2      240.86      233.99      3.96 o
   5   1   2      460.83      399.34      5.85 o
   6   1   2      784.28      826.96      9.90 o
   7   1   2       64.25       59.60      2.84 o
   8   1   2        0.82        0.08      1.87 o
   9   1   2      820.31      804.96     11.14 o
  10   1   2      864.74      834.93     11.92 o
  11   1   2      106.43       82.99      4.42 o
  12   1   2       88.29       80.10      4.60 o
  13   1   2       25.82       17.89      3.78 o
  14   1   2       25.39       27.67      4.31 o
  15   1   2       60.42       68.92      5.49 o
  16   1   2       10.63       14.39      4.94 o
  17   1   2        6.10        3.40      5.02 o
  18   1   2       13.96       19.45      5.79 o
 -19   2   2       31.43       28.69      6.99 o
 -18   2   2        1.94       -3.67      5.99 o
 -17   2   2       30.73       32.57      5.36 o
 -16   2   2       53.03       55.17      4.91 o
 -15   2   2      146.74      153.08      6.17 o
 -14   2   2       97.81      104.88      5.67 o
 -13   2   2      378.69      349.35      8.11 o
 -12   2   2        6.01       -2.22      3.61 o
 -11   2   2      513.86      488.11      8.43 o
 -10   2   2      781.45      776.26     10.53 o
  -9   2   2       88.55       69.07      2.95 o
  -8   2   2      350.56      442.66      6.63 o
  -7   2   2      368.63      417.52      5.56 o
  -6   2   2     1522.31     1682.10     14.31 o
  -5   2   2     4901.74     5094.25     38.96 o
  -4   2   2       19.23       14.71      1.29 o
  -3   2   2    12941.51    13566.12    111.37 o
  -2   2   2      787.71      924.90      7.85 o
  -1   2   2     1983.01     2207.03     24.48 o
   0   2   2       33.59       32.15      1.09 o
   1   2   2    14905.53    15240.14    111.60 o
   2   2   2     8333.83     8577.17     60.45 o
   3   2   2     7730.41     8039.12     60.42 o
   4   2   2     7480.09     7913.50     69.24 o
   5   2   2       18.71       21.51      1.80 o
   6   2   2     1495.28     1590.11     16.55 o
   7   2   2     1841.84     1933.86     20.00 o
   8   2   2       45.87       35.20      2.61 o
   9   2   2     1199.96     1110.54     13.88 o
  10   2   2       24.21       26.13      3.26 o
  11   2   2      492.11      440.03      8.58 o
  12   2   2      336.40      354.81      8.20 o
  13   2   2        0.30        2.98      3.44 o
  14   2   2        3.22       -3.67      3.67 o
  15   2   2        4.74        9.06      4.33 o
  16   2   2       43.33       68.33      5.95 o
  17   2   2        6.20        9.91      5.01 o
  18   2   2        4.68        7.60      6.73 o
 -19   3   2        0.43       -5.82      5.82 o
 -18   3   2        2.31       -3.86      5.06 o
 -17   3   2       32.73       32.30      5.50 o
 -16   3   2       16.90        5.75      4.42 o
 -15   3   2       37.35       46.61      4.37 o
 -14   3   2       30.52       23.60      3.84 o
 -13   3   2      289.33      285.25      9.13 o
 -12   3   2       35.66       30.46      3.42 o
 -11   3   2      795.67      792.54     11.24 o
 -10   3   2      569.70      505.05      8.05 o
  -9   3   2      843.86      889.51     11.12 o
  -8   3   2      483.25      498.07      6.63 o
  -7   3   2      214.97      237.42      4.78 o
  -6   3   2       95.17      121.89      2.77 o
  -5   3   2      524.97      510.30      5.41 o
  -4   3   2        0.99        7.08      1.31 o
  -3   3   2     1047.18     1118.95     11.26 o
  -2   3   2       96.96      118.11      1.95 o
  -1   3   2     2228.32     2155.47     17.32 o
   0   3   2    15394.61    16452.60    123.36 o
   1   3   2        0.89        1.60      0.77 o
   2   3   2       47.17       47.70      1.33 o
   3   3   2      438.90      419.13      4.72 o
   4   3   2      260.07      302.89      4.37 o
   5   3   2       65.82      114.98      3.03 o
   6   3   2      240.49      332.41      5.65 o
   7   3   2      184.67      179.11      4.49 o
   8   3   2       82.20       72.49      3.70 o
   9   3   2      124.06      112.06      4.42 o
  10   3   2     1105.51     1041.81     13.83 o
  11   3   2        0.01       -2.73      2.73 o
  12   3   2       87.12       72.51      4.53 o
  13   3   2       30.56       34.49      4.14 o
  14   3   2       31.13       27.95      4.36 o
  15   3   2        4.93        5.93      4.16 o
  16   3   2        0.03       -3.20      4.00 o
  17   3   2       86.84      112.16      6.70 o
  18   3   2        1.67        2.35      6.26 o
 -19   4   2       27.40       21.45      5.28 o
 -18   4   2       14.90        7.64      4.61 o
 -17   4   2      203.56      226.27      9.15 o
 -16   4   2        5.36        0.14      4.28 o
 -15   4   2       87.36       77.45      5.01 o
 -14   4   2        2.93       -3.15      3.15 o
 -13   4   2      899.63      864.39     12.96 o
 -12   4   2      134.12      149.62      5.43 o
 -11   4   2       32.55       27.26      3.03 o
 -10   4   2     1784.84     1786.47     19.50 o
  -9   4   2      112.53      108.97      4.37 o
  -8   4   2       95.13      102.56      3.76 o
  -7   4   2       16.99       11.03      1.49 o
  -6   4   2     1531.09     1696.70     14.59 o
  -5   4   2     8248.14     8830.31     66.45 o
  -4   4   2      111.23      130.29      1.95 o
  -3   4   2     3560.03     3738.04     26.42 o
  -2   4   2     2314.83     2461.34     18.31 o
  -1   4   2       71.53       73.12      1.49 o
   0   4   2       90.04       79.41      2.87 o
   1   4   2     1586.90     1683.34     18.45 o
   2   4   2    10747.44    11347.17     83.76 o
   3   4   2     2730.36     2779.24     22.26 o
   4   4   2       68.21       79.02      2.52 o
   5   4   2      264.51      246.60      4.31 o
   6   4   2      529.20      500.73      6.78 o
   7   4   2      969.35     1054.26     11.64 o
   8   4   2      223.88      260.56      5.41 o
   9   4   2        7.20        4.88      2.40 o
  10   4   2      342.61      341.90      6.95 o
  11   4   2       66.18       46.20      3.54 o
  12   4   2       86.29       82.44      4.38 o
  13   4   2      149.67      164.01      5.83 o
  14   4   2        3.65        2.54      3.41 o
  15   4   2      121.80      107.74      5.77 o
  16   4   2       11.22        5.59      4.22 o
  17   4   2        2.13        1.14      4.82 o
  18   4   2        0.07        2.20      9.74 o
 -19   5   2        1.93        3.93      4.93 o
 -18   5   2       27.79       20.86      5.04 o
 -17   5   2        4.83       -3.52      4.10 o
 -16   5   2        0.66       -3.59      3.59 o
 -15   5   2      107.65      104.86      5.59 o
 -14   5   2       38.13       22.68      3.42 o
 -13   5   2      400.76      383.78      8.48 o
 -12   5   2      347.95      339.36      7.64 o
 -11   5   2        0.15       -1.83      2.32 o
 -10   5   2       67.23       71.01      3.19 o
  -9   5   2        1.81        1.43      1.64 o
  -8   5   2       98.83      103.01      3.00 o
  -7   5   2      929.66      916.58      9.28 o
  -6   5   2     2997.57     3097.72     24.98 o
  -5   5   2       42.18       52.31      2.06 o
  -4   5   2      373.49      447.05      4.57 o
  -3   5   2      502.15      505.42      4.88 o
  -2   5   2      231.81      237.54      3.12 o
  -1   5   2      155.88      229.40      2.97 o
   0   5   2      774.11      743.49      6.96 o
   1   5   2     1264.29     1332.21     10.74 o
   2   5   2       32.68       30.39      1.52 o
   3   5   2       60.66       51.29      2.54 o
   4   5   2      466.11      484.73      6.21 o
   5   5   2     2530.37     2715.22     24.20 o
   6   5   2      154.28      142.14      4.24 o
   7   5   2      381.73      405.65      6.45 o
   8   5   2       61.44       52.60      2.91 o
   9   5   2       11.02       12.67      2.61 o
  10   5   2      283.96      259.24      6.17 o
  11   5   2      105.82      113.01      4.60 o
  12   5   2      267.41      235.81      6.51 o
  13   5   2       64.92       78.65      4.68 o
  14   5   2       19.19       22.60      3.91 o
  15   5   2        0.62       -2.72      3.69 o
  16   5   2        5.70        2.28      4.08 o
  17   5   2       14.74        9.93      5.18 o
 -19   6   2        5.65        0.06      6.52 o
 -18   6   2        2.42       -4.18      4.18 o
 -17   6   2       74.82       78.72      6.07 o
 -16   6   2        0.08        0.34      3.87 o
 -15   6   2       96.36      111.59      7.23 o
 -14   6   2       68.63       53.56      4.49 o
 -13   6   2       15.93       14.53      3.16 o
 -12   6   2       90.29       85.95      3.96 o
 -11   6   2        4.95        5.44      2.41 o
 -10   6   2       39.82       33.16      2.64 o
  -9   6   2        0.81        2.39      1.80 o
  -8   6   2       90.67       78.26      2.67 o
  -7   6   2     1005.31     1035.15     11.02 o
  -6   6   2      856.68      943.72      9.25 o
  -5   6   2        6.21        7.96      1.22 o
  -4   6   2        5.04        3.00      0.94 o
  -3   6   2      482.92      564.46      6.31 o
  -2   6   2     1107.73     1257.35     10.91 o
  -1   6   2     3781.16     4136.77     34.36 o
   0   6   2     1057.72     1098.45     10.52 o
   1   6   2      582.57      603.56      6.61 o
   2   6   2     2309.26     2297.86     20.32 o
   3   6   2      287.86      287.39      4.81 o
   4   6   2     1284.40     1246.07     13.50 o
   5   6   2      143.44      124.28      3.42 o
   6   6   2      122.67      131.46      3.71 o
   7   6   2       17.95       14.72      2.10 o
   8   6   2        1.42       -0.40      2.07 o
   9   6   2      136.08      155.24      4.96 o
  10   6   2       25.95       11.47      2.96 o
  11   6   2      138.17      134.19      4.95 o
  12   6   2      188.69      200.48      6.27 o
  13   6   2       65.15       59.12      4.43 o
  14   6   2       67.03       69.48      4.88 o
  15   6   2       35.44       38.85      4.75 o
  16   6   2        0.01       -4.22      4.22 o
  17   6   2        0.70       -3.19      5.28 o
 -19   7   2        3.26       -2.42      7.29 o
 -18   7   2        0.19       -4.82      4.82 o
 -17   7   2        0.29        0.59      4.40 o
 -16   7   2        0.58       -3.58      3.82 o
 -15   7   2        9.99       10.41      4.03 o
 -14   7   2        5.01        0.86      3.39 o
 -13   7   2      102.35       96.93      4.99 o
 -12   7   2       31.47       14.21      3.08 o
 -11   7   2      102.62       82.06      4.62 o
 -10   7   2       37.63       51.57      3.02 o
  -9   7   2        3.79        3.50      1.95 o
  -8   7   2      190.61      214.43      4.21 o
  -7   7   2      390.99      408.43      5.65 o
  -6   7   2     1302.55     1321.71     12.30 o
  -5   7   2       85.53       86.38      2.42 o
  -4   7   2        1.20       -0.45      1.50 o
  -3   7   2        1.18       -1.05      1.05 o
  -2   7   2     4558.65     4821.66     38.02 o
  -1   7   2     5021.56     5855.15     52.14 o
   0   7   2      354.63      412.71      4.94 o
   1   7   2      245.01      168.06      3.68 o
   2   7   2     1006.63      985.48     11.05 o
   3   7   2      348.49      400.84      6.01 o
   4   7   2      353.39      346.15      5.77 o
   5   7   2       38.42       62.70      2.84 o
   6   7   2      200.75      195.89      4.45 o
   7   7   2      157.99      154.20      4.30 o
   8   7   2       78.30       79.66      4.61 o
   9   7   2       76.86       70.04      3.70 o
  10   7   2        3.80        0.21      2.68 o
  11   7   2      269.08      245.77      7.81 o
  12   7   2       84.55       95.35      4.75 o
  13   7   2        7.51        4.90      3.41 o
  14   7   2        1.23       -1.51      3.59 o
  15   7   2       12.29       16.02      4.81 o
  16   7   2        1.05       -4.82      5.12 o
  17   7   2       10.69       22.88      8.08 o
 -18   8   2       32.99       36.91      6.34 o
 -17   8   2       19.20       23.06      5.34 o
 -16   8   2       47.59       47.86      5.08 o
 -15   8   2       64.82       65.96      5.07 o
 -14   8   2       18.97       19.76      3.88 o
 -13   8   2        6.82        0.68      3.32 o
 -12   8   2       11.18        2.86      3.23 o
 -11   8   2      241.47      206.40      5.61 o
 -10   8   2       50.35       61.16      3.35 o
  -9   8   2       38.94       33.97      2.68 o
  -8   8   2      309.85      290.28      5.06 o
  -7   8   2      337.65      361.86      5.44 o
  -6   8   2       29.61       27.39      2.04 o
  -5   8   2       86.21       99.60      3.46 o
  -4   8   2      404.77      334.95      4.96 o
  -3   8   2     1369.73     1454.33     21.25 o
  -2   8   2     3533.81     3676.97     33.92 o
  -1   8   2      811.37      796.06     15.64 o
   0   8   2     5360.68     5605.44     50.28 o
   1   8   2      830.82      734.83      9.00 o
   2   8   2      205.27      181.92      4.07 o
   3   8   2     2189.52     2170.29     21.66 o
   4   8   2        2.96        0.57      1.68 o
   5   8   2       29.12       35.70      2.63 o
   6   8   2      167.12      160.60      4.64 o
   7   8   2      794.06      804.64     11.13 o
   8   8   2      113.71      103.12      4.06 o
   9   8   2       25.53       18.20      3.28 o
  10   8   2      104.71      114.24      4.63 o
  11   8   2        9.90       14.69      3.22 o
  12   8   2      198.22      202.16      6.42 o
  13   8   2        0.06       -2.82      3.39 o
  14   8   2        5.01       -2.84      4.11 o
  15   8   2        4.24        8.61      5.00 o
  16   8   2       28.14       39.60      6.62 o
  17   8   2       10.13        7.18      7.82 o
 -18   9   2       42.30       48.25      6.56 o
 -17   9   2       23.44       14.24      6.18 o
 -16   9   2        3.78        9.29      4.81 o
 -15   9   2        1.01        2.37      3.82 o
 -14   9   2       74.48       79.79      5.13 o
 -13   9   2      221.49      198.50      6.87 o
 -12   9   2      214.28      230.70      6.85 o
 -11   9   2        0.79        3.46      3.02 o
 -10   9   2       23.60       25.42      3.02 o
  -9   9   2        0.88       -1.59      2.09 o
  -8   9   2       81.61       84.28      3.11 o
  -7   9   2      337.32      347.66      5.86 o
  -6   9   2       34.26       32.74      2.22 o
  -5   9   2      446.90      442.67      6.34 o
  -4   9   2        0.14        0.92      1.51 o
  -3   9   2        1.85        7.66      1.60 o
  -2   9   2     1202.35     1276.46     13.85 o
  -1   9   2       63.90       81.21      2.80 o
   0   9   2      127.56      143.63     10.20 o
   1   9   2       35.28       37.88      2.55 o
   2   9   2      192.95      215.21      4.59 o
   3   9   2      252.40      234.96      5.05 o
   4   9   2       41.70       60.85      2.97 o
   5   9   2        1.87        2.99      2.06 o
   6   9   2        0.53       -1.92      2.42 o
   7   9   2      228.30      235.07      6.21 o
   8   9   2       90.05       83.55      4.26 o
   9   9   2      176.41      156.78      5.61 o
  10   9   2        0.07       -2.65      2.65 o
  11   9   2        3.06        2.30      2.94 o
  12   9   2       42.58       41.85      4.07 o
  13   9   2        5.04        9.34      4.28 o
  14   9   2       16.83       12.85      4.92 o
  15   9   2        0.89        1.32      5.02 o
  16   9   2        0.42       -1.11      5.34 o
 -18  10   2        3.79        8.51     13.78 o
 -17  10   2       27.91       24.96      5.81 o
 -16  10   2        1.66       -2.24      4.73 o
 -15  10   2       48.83       57.39      5.80 o
 -14  10   2        6.80       14.64      4.55 o
 -13  10   2      165.91      165.38      6.45 o
 -12  10   2      273.64      268.79      7.62 o
 -11  10   2      300.67      293.75      7.73 o
 -10  10   2       67.32       85.41      4.61 o
  -9  10   2       18.65       16.60      3.00 o
  -8  10   2      527.88      515.27      8.60 o
  -7  10   2        0.32       -1.69      1.93 o
  -6  10   2       33.68       38.99      3.32 o
  -5  10   2      243.84      284.72      5.20 o
  -4  10   2      771.75      734.97      8.95 o
  -3  10   2     4913.51     5103.56     43.12 o
  -2  10   2       81.36       81.82      3.78 o
  -1  10   2      882.83      873.30      9.92 o
   0  10   2       58.47       49.79      3.61 o
   1  10   2      508.45      526.17      7.05 o
   2  10   2      336.41      326.78      5.98 o
   3  10   2      580.41      564.45      8.34 o
   4  10   2     1039.24     1067.45     13.04 o
   5  10   2     1213.20     1177.56     14.25 o
   6  10   2        4.87        2.38      2.74 o
   7  10   2      513.46      436.02      8.30 o
   8  10   2        0.54       -2.75      2.75 o
   9  10   2       39.78       25.78      3.63 o
  10  10   2       48.30       35.56      3.85 o
  11  10   2        0.08       -2.09      3.18 o
  12  10   2       85.54       86.52      6.56 o
  13  10   2        3.49        6.99      4.84 o
  14  10   2        8.67        8.25      5.44 o
  15  10   2       24.05       24.60      6.44 o
  16  10   2       63.26       63.25     15.15 o
 -17  11   2       24.39       29.26      6.67 o
 -16  11   2       61.39       84.74      6.82 o
 -15  11   2       14.51       15.65      4.93 o
 -14  11   2       44.27       45.65      5.30 o
 -13  11   2      314.95      315.49      9.32 o
 -12  11   2      347.34      344.44     10.39 o
 -11  11   2      116.82      112.84      5.91 o
 -10  11   2        2.18        2.25      3.58 o
  -9  11   2      220.75      208.20      6.94 o
  -8  11   2       76.05       72.64      4.39 o
  -7  11   2      298.64      254.69      6.09 o
  -6  11   2     1028.91     1021.12     11.74 o
  -5  11   2      157.39      167.91      4.34 o
  -4  11   2      878.45      852.42     10.00 o
  -3  11   2      410.03      424.54      6.45 o
  -2  11   2       52.36       42.34      2.33 o
  -1  11   2      255.82      275.85      5.54 o
   0  11   2       11.29       12.40      2.09 o
   1  11   2      687.56      688.17      8.67 o
   2  11   2       99.69       76.20      3.34 o
   3  11   2      206.19      200.73      6.00 o
   4  11   2      510.30      503.59      8.30 o
   5  11   2     1364.15     1331.30     16.05 o
   6  11   2     2221.37     2059.30     22.55 o
   7  11   2      155.32      152.07      5.58 o
   8  11   2      125.54      100.72      4.82 o
   9  11   2      216.51      218.18      6.87 o
  10  11   2       20.31       23.74      4.15 o
  11  11   2      230.00      214.70      8.64 o
  12  11   2       16.22        4.51      4.58 o
  13  11   2        2.10        1.16      5.09 o
  14  11   2        3.53        7.36      5.61 o
  15  11   2        2.52       -5.51      5.78 o
  16  11   2        0.61       -8.73      8.73 o
 -17  12   2       25.47       13.94      9.79 o
 -16  12   2       79.98       72.51     11.85 o
 -15  12   2        1.93        3.75      4.79 o
 -14  12   2        0.11        2.12      4.50 o
 -13  12   2       20.12       28.90      4.94 o
 -12  12   2       87.29       93.24      6.18 o
 -11  12   2       16.81       10.96      4.09 o
 -10  12   2      230.30      215.24      7.74 o
  -9  12   2      401.03      381.95      9.29 o
  -8  12   2      158.44      148.74      6.13 o
  -7  12   2        2.52       -1.97      3.07 o
  -6  12   2       18.64       12.03      3.31 o
  -5  12   2      751.69      729.39      9.41 o
  -4  12   2       19.15       14.41      2.23 o
  -3  12   2       45.73       54.11      3.65 o
  -2  12   2       97.08      110.89      3.42 o
  -1  12   2      137.35      124.29      4.20 o
   0  12   2      314.24      296.10      6.01 o
   1  12   2       76.12       74.07      3.74 o
   2  12   2      645.91      647.74      8.77 o
   3  12   2      421.61      429.65      7.75 o
   4  12   2      462.82      435.61      7.94 o
   5  12   2       38.82       29.55      3.30 o
   6  12   2        2.38       -2.89      2.89 o
   7  12   2      452.22      420.50      8.57 o
   8  12   2      277.19      278.12      8.12 o
   9  12   2       13.81       24.29      4.15 o
  10  12   2      109.42      109.76      6.73 o
  11  12   2        3.24       -3.35      4.51 o
  12  12   2       24.20       27.38      5.53 o
  13  12   2       33.14       37.57      6.21 o
  14  12   2       26.19       19.43      9.78 o
  15  12   2        2.19       -9.30      9.33 o
 -16  13   2       53.98       75.25      7.82 o
 -15  13   2       12.49       24.80      6.34 o
 -14  13   2       35.44       29.76      5.89 o
 -13  13   2        7.86        2.23      4.32 o
 -12  13   2       42.92       46.72      5.17 o
 -11  13   2        0.59       -0.59      3.80 o
 -10  13   2       91.83       79.14      5.65 o
  -9  13   2       20.80       18.44      4.23 o
  -8  13   2      767.05      688.17     12.40 o
  -7  13   2       60.80       43.15      4.33 o
  -6  13   2       55.94       48.04      4.33 o
  -5  13   2     1341.23     1222.54     17.10 o
  -4  13   2      576.83      541.40     10.39 o
  -3  13   2     2023.26     1937.89     21.47 o
  -2  13   2     1266.42     1317.51     14.60 o
  -1  13   2      323.30      307.32      7.32 o
   0  13   2       91.18       98.55      6.16 o
   1  13   2      224.89      193.38      5.40 o
   2  13   2      194.72      183.28      4.93 o
   3  13   2       46.61       43.14      3.81 o
   4  13   2      158.14      150.95      5.91 o
   5  13   2      107.41      104.43      5.19 o
   6  13   2      106.30       89.67      5.75 o
   7  13   2       19.42       18.91      3.82 o
   8  13   2       60.57       45.75      5.14 o
   9  13   2      100.59      111.76      7.64 o
  10  13   2       28.04       31.41      5.27 o
  11  13   2       50.39       49.08      6.52 o
  12  13   2      140.09      154.61      8.67 o
  13  13   2      103.34      118.68      8.22 o
  14  13   2       34.23       38.92      6.98 o
  15  13   2       46.94       56.43     11.37 o
 -16  14   2        0.26       -6.44      6.44 o
 -15  14   2       36.53       32.49      6.61 o
 -14  14   2       50.75       52.59      6.56 o
 -13  14   2        3.26       -0.35      4.93 o
 -12  14   2        0.16       -4.15      4.46 o
 -11  14   2       34.75       32.46      4.75 o
 -10  14   2       19.01       16.14      4.24 o
  -9  14   2      168.63      143.01      6.64 o
  -8  14   2       42.35       44.11      4.57 o
  -7  14   2      385.09      377.52      9.11 o
  -6  14   2       51.85       42.71      4.26 o
  -5  14   2       23.84        8.28      3.40 o
  -4  14   2      395.30      337.97      8.30 o
  -3  14   2        9.13        2.40      3.13 o
  -2  14   2      754.60      775.82     12.57 o
  -1  14   2      159.28      172.31      6.68 o
   0  14   2      509.43      561.39     10.46 o
   1  14   2      238.70      246.52      7.17 o
   2  14   2      383.74      365.47      8.51 o
   3  14   2       79.32       67.62      4.56 o
   4  14   2       14.44       12.58      3.50 o
   5  14   2        0.07       -3.01      3.01 o
   6  14   2       82.74       83.76      5.97 o
   7  14   2        0.34        3.37      3.86 o
   8  14   2       23.16       14.78      4.53 o
   9  14   2       21.05       22.89      5.07 o
  10  14   2       98.62      107.54      7.31 o
  11  14   2       40.47       46.23      6.23 o
  12  14   2      148.25      177.46      9.15 o
  13  14   2        8.77       17.13      6.14 o
  14  14   2      259.80      322.29     25.90 o
 -15  15   2        3.49       -1.60      6.65 o
 -14  15   2        4.51        6.31      5.87 o
 -13  15   2        1.72        0.92      5.36 o
 -12  15   2        0.06       -4.11      4.68 o
 -11  15   2       33.56       52.31      6.44 o
 -10  15   2        0.04        2.55      4.48 o
  -9  15   2      124.82      134.77      6.52 o
  -8  15   2        0.50       -2.04      3.60 o
  -7  15   2      178.49      177.73      6.85 o
  -6  15   2        0.44       -3.61      3.61 o
  -5  15   2       99.15       86.92      5.16 o
  -4  15   2       25.06       24.19      3.62 o
  -3  15   2      108.59       93.50      5.05 o
  -2  15   2       17.62       13.34      3.45 o
  -1  15   2      497.83      461.88      9.61 o
   0  15   2       13.14        3.92      3.23 o
   1  15   2       12.84        3.72      3.54 o
   2  15   2      315.42      292.22      7.88 o
   3  15   2       11.23        5.96      3.43 o
   4  15   2      162.86      146.57      6.74 o
   5  15   2        0.11        1.37      3.91 o
   6  15   2       20.37       26.08      4.70 o
   7  15   2        0.05        0.51      3.84 o
   8  15   2       11.38       10.08      4.71 o
   9  15   2        7.42        5.54      7.56 o
  10  15   2       41.21       57.70      6.36 o
  11  15   2        2.93       -3.43      4.98 o
  12  15   2        2.67        1.75      5.60 o
  13  15   2       17.25       21.14      6.76 o
 -14  16   2        6.33       -1.40      9.55 o
 -13  16   2        7.52        4.78      5.67 o
 -12  16   2       29.00       13.74      5.75 o
 -11  16   2       77.53       88.04      7.00 o
 -10  16   2       47.48       46.37      5.78 o
  -9  16   2       48.32       48.23      5.72 o
  -8  16   2       16.30       13.50      4.54 o
  -7  16   2       95.01       99.54      6.44 o
  -6  16   2      115.52      118.89      6.63 o
  -5  16   2       13.70       12.57      4.11 o
  -4  16   2       67.10       49.02      5.16 o
  -3  16   2      340.93      298.85      9.25 o
  -2  16   2        0.43       -3.64      3.64 o
  -1  16   2       34.79       42.28      4.75 o
   0  16   2       26.39       28.39      4.53 o
   1  16   2      325.45      342.44      9.77 o
   2  16   2       34.56       25.01      4.51 o
   3  16   2       84.36       93.67      5.99 o
   4  16   2       79.38       92.60      6.05 o
   5  16   2       34.06       22.80      5.57 o
   6  16   2        2.96        2.00      4.13 o
   7  16   2       71.12       68.11      6.04 o
   8  16   2       26.65       35.34      5.52 o
   9  16   2        9.33        4.45      4.85 o
  10  16   2        5.15        7.10      5.89 o
  11  16   2       79.35       83.25      8.13 o
  12  16   2        8.30        2.59      6.36 o
  13  16   2       26.69       39.15     10.98 o
 -13  17   2        0.08       -1.51      8.22 o
 -12  17   2       29.21       35.67      6.36 o
 -11  17   2       31.31       22.03      7.32 o
 -10  17   2       35.76       39.28      5.98 o
  -9  17   2        7.05       -0.29      4.68 o
  -8  17   2        2.76       -2.54      4.77 o
  -7  17   2        0.00       -3.65      4.45 o
  -6  17   2       41.62       38.48      5.07 o
  -5  17   2       13.13        6.36      4.18 o
  -4  17   2        0.98       -1.44      3.95 o
  -3  17   2        9.70       16.42      4.32 o
  -2  17   2       13.78       25.72      4.68 o
  -1  17   2        2.22        4.93      4.08 o
   0  17   2       10.70        6.41      4.02 o
   1  17   2       16.28       11.49      4.20 o
   2  17   2       15.70       14.53      4.53 o
   3  17   2      138.40      153.10      8.67 o
   4  17   2        1.65       -1.04      4.26 o
   5  17   2        3.53       -0.24      4.69 o
   6  17   2        9.74       11.04      4.75 o
   7  17   2       35.57       27.17      5.42 o
   8  17   2       28.69       27.90      5.71 o
   9  17   2        0.85        2.88      5.38 o
  10  17   2       20.65       24.92      6.81 o
  11  17   2       24.51       33.50      7.29 o
  12  17   2        5.91       -6.07      9.10 o
 -12  18   2      100.11      136.44     10.27 o
 -11  18   2       12.70       12.84      5.95 o
 -10  18   2        3.20       -0.04      8.27 o
  -9  18   2        0.02        4.96      6.68 o
  -8  18   2        5.55        5.34      4.96 o
  -7  18   2       51.62       57.61      6.68 o
  -6  18   2       88.97       99.47      6.75 o
  -5  18   2       39.34       35.46      7.79 o
  -4  18   2      120.36      132.96      9.70 o
  -3  18   2        1.64       -4.03      4.03 o
  -2  18   2       84.31       87.48      6.21 o
  -1  18   2        0.14        1.90      4.45 o
   0  18   2        2.51       -1.14      4.06 o
   1  18   2       83.73       91.55      6.38 o
   2  18   2       40.56       27.70      4.99 o
   3  18   2        8.56        9.15      5.41 o
   4  18   2      163.62      185.70      8.45 o
   5  18   2        0.01        2.83      4.72 o
   6  18   2       28.33       42.32      5.76 o
   7  18   2        0.54       -3.94      4.98 o
   8  18   2       39.36       52.42      6.60 o
   9  18   2        0.79       -3.93      5.27 o
  10  18   2        4.51        0.04      5.82 o
  11  18   2        8.51       14.25      9.40 o
 -11  19   2       41.78       50.31     11.86 o
 -10  19   2        5.24        8.62      6.84 o
  -9  19   2        2.24       -3.48      5.08 o
  -8  19   2       17.91       18.07      5.35 o
  -7  19   2       67.24       88.32      7.04 o
  -6  19   2       21.20       26.59      5.56 o
  -5  19   2        0.18       -2.85      4.82 o
  -4  19   2        1.37        3.66      6.84 o
  -3  19   2        0.38        2.37      4.50 o
  -2  19   2       31.96       25.08      5.02 o
  -1  19   2       74.13       61.64      6.04 o
   0  19   2        0.14        4.09      4.56 o
   1  19   2        3.87        6.45      4.87 o
   2  19   2       43.07       51.53      6.05 o
   3  19   2        3.18       -1.15      4.57 o
   4  19   2        3.27        4.51      4.71 o
   5  19   2        1.05       -4.82      4.82 o
   6  19   2      118.75      139.41      8.23 o
   7  19   2        3.00       -0.25      5.42 o
   8  19   2       14.06        8.23      6.21 o
   9  19   2       38.14       45.31      7.12 o
  10  19   2        2.95       -0.85      9.65 o
 -10  20   2        2.25        4.56      6.48 o
  -9  20   2        0.36       -3.76      5.42 o
  -8  20   2        0.00       -3.83      5.24 o
  -7  20   2        9.07        1.70      5.18 o
  -6  20   2       31.25       47.65      6.25 o
  -5  20   2        1.08       -4.35      4.67 o
  -4  20   2       15.25       22.44      5.46 o
  -3  20   2        3.19        2.32      4.85 o
  -2  20   2       11.21        9.59      5.01 o
  -1  20   2       34.19       41.16      5.76 o
   0  20   2        8.33        2.21      4.81 o
   1  20   2       46.20       42.42      5.94 o
   2  20   2        2.52       -0.55      4.65 o
   3  20   2       75.66       88.25      7.05 o
   4  20   2       22.48       23.65      5.58 o
   5  20   2        5.00       12.42      5.61 o
   6  20   2        1.09       -0.21      5.48 o
   7  20   2        0.87       -3.27      5.43 o
   8  20   2       68.76       80.41      7.95 o
  -8  21   2        0.09        5.86      6.72 o
  -7  21   2        0.42       -2.04      5.25 o
  -6  21   2       27.72       21.18      5.79 o
  -5  21   2        1.21       -2.63      4.79 o
  -4  21   2        0.04       -1.90      4.95 o
  -3  21   2       41.75       46.30      6.18 o
  -2  21   2       37.74       45.08      6.10 o
  -1  21   2       12.79       14.22      5.46 o
   0  21   2        8.35        6.12      5.13 o
   1  21   2        3.12        7.63      5.23 o
   2  21   2       31.60       44.80      6.31 o
   3  21   2        0.01       -0.34      5.29 o
   4  21   2       41.24       39.43      6.42 o
   5  21   2        1.62        6.57      5.64 o
   6  21   2       23.08       20.89      6.32 o
   7  21   2        0.22       -0.87      6.58 o
  -6  22   2        7.18       -2.09      8.67 o
  -5  22   2        6.51       -1.02      7.95 o
  -4  22   2       26.69       16.29      5.86 o
  -3  22   2       11.67       15.36      6.60 o
  -2  22   2       43.13       50.99      6.71 o
  -1  22   2       10.69        1.79      5.42 o
   0  22   2        2.45        5.60      5.73 o
   1  22   2       32.28       31.62      6.24 o
   2  22   2       56.02       63.10      7.17 o
   3  22   2        0.00       -1.17      5.53 o
   4  22   2        0.01       -2.79      5.47 o
   5  22   2        0.15      -10.22     10.22 o
  -3  23   2       26.23        5.47      9.53 o
  -2  23   2      137.65      169.76     14.95 o
  -1  23   2       34.65       52.86     14.41 o
   0  23   2        0.31       -6.07      6.07 o
   1  23   2       12.41        3.99      9.72 o
 -20   1   3        0.65       -5.68      6.10 o
 -19   1   3       10.16       -2.71      5.92 o
 -18   1   3        6.97       17.95      6.05 o
 -17   1   3       68.37       67.02      5.95 o
 -16   1   3       77.13       68.98      4.96 o
 -15   1   3        5.11        2.04      3.45 o
 -14   1   3       16.92       18.11      3.59 o
 -13   1   3      406.21      388.75      9.65 o
 -12   1   3      711.08      646.06     10.34 o
 -11   1   3        9.47        1.85      2.28 o
 -10   1   3     1646.98     1645.67     17.90 o
  -9   1   3        0.72        2.20      1.80 o
  -8   1   3      349.43      377.81      5.56 o
  -7   1   3      651.90      603.88      6.57 o
  -6   1   3     2506.78     2345.10     19.04 o
  -5   1   3      323.48      293.99      3.59 o
  -4   1   3    11813.97    12522.37     87.88 o
  -3   1   3    20915.56    22042.54    179.70 o
  -2   1   3       62.12       59.74      1.09 o
  -1   1   3        1.16        5.19      1.61 o
   0   1   3      519.87      564.00      4.75 o
   1   1   3     1531.11     1569.49     11.30 o
   2   1   3    10450.05    10789.34     80.34 o
   3   1   3     7035.25     7302.69     63.88 o
   4   1   3      566.15      623.14      7.65 o
   5   1   3     7540.69     7899.89     69.75 o
   6   1   3      625.31      671.67      8.84 o
   7   1   3      530.91      566.53      8.28 o
   8   1   3     1481.73     1541.13     17.33 o
   9   1   3       57.03       52.76      3.55 o
  10   1   3        0.31       -2.68      2.68 o
  11   1   3        4.39       -1.63      3.00 o
  12   1   3        2.64       -0.46      3.06 o
  13   1   3       45.41       46.02      4.33 o
  14   1   3      229.09      251.16      8.20 o
  15   1   3       59.75       66.43      5.76 o
  16   1   3       68.57       67.91      6.17 o
  17   1   3        0.19        6.18      5.24 o
 -20   2   3        1.36       -1.03      6.15 o
 -19   2   3       21.69       28.58      6.68 o
 -18   2   3       55.32       49.04      5.95 o
 -17   2   3        0.02       -4.42      4.42 o
 -16   2   3       14.09       16.46      4.19 o
 -15   2   3        1.57       -3.20      3.20 o
 -14   2   3       42.20       33.65      4.01 o
 -13   2   3      822.40      797.88     12.10 o
 -12   2   3      200.65      182.83      9.04 o
 -11   2   3       11.92        5.34      2.45 o
 -10   2   3        4.19        0.96      2.02 o
  -9   2   3      156.13      178.68      4.45 o
  -8   2   3      144.98      170.24      3.68 o
  -7   2   3      124.99      174.45      3.37 o
  -6   2   3       53.60       41.74      1.56 o
  -5   2   3       15.82       27.99      1.05 o
  -4   2   3      180.12      182.56      2.49 o
  -3   2   3      250.57      278.78      3.22 o
  -2   2   3    11183.36    11927.84    125.67 o
  -1   2   3     4944.26     5239.53     51.28 o
   0   2   3     8265.87     8872.85     66.56 o
   1   2   3       88.27      104.71      1.58 o
   2   2   3      587.49      585.25      5.43 o
   3   2   3       69.60       82.03      2.92 o
   4   2   3     1204.53     1074.56     11.59 o
   5   2   3      103.64      120.75      3.59 o
   6   2   3       13.28       18.64      2.24 o
   7   2   3      172.14      182.68      5.63 o
   8   2   3       19.14       20.88      2.64 o
   9   2   3     1429.86     1347.89     16.17 o
  10   2   3       54.02       60.71      4.07 o
  11   2   3        9.33        3.90      3.09 o
  12   2   3       83.99       82.06      4.82 o
  13   2   3       32.30       25.80      4.16 o
  14   2   3       98.48      120.90      6.14 o
  15   2   3       17.85       22.89      4.90 o
  16   2   3        0.40       -4.48      4.48 o
  17   2   3        8.56        8.10      4.74 o
 -20   3   3       53.24       82.33     13.43 o
 -19   3   3        6.61        3.36      6.05 o
 -18   3   3        1.22       -1.42      4.91 o
 -17   3   3       13.93       15.95      4.65 o
 -16   3   3       13.72        9.12      4.28 o
 -15   3   3       13.81       21.12      3.86 o
 -14   3   3      146.15      139.27      7.72 o
 -13   3   3       24.41       29.67      3.68 o
 -12   3   3      268.01      272.18      9.32 o
 -11   3   3       67.91       68.01      4.72 o
 -10   3   3     3171.72     3132.98     30.68 o
  -9   3   3      284.35      303.35      5.26 o
  -8   3   3     3774.64     4114.78     35.10 o
  -7   3   3      483.91      495.70      6.17 o
  -6   3   3      614.65      706.01      7.08 o
  -5   3   3      326.99      369.73      3.93 o
  -4   3   3      645.45      608.23      6.12 o
  -3   3   3      444.68      540.16      4.69 o
  -2   3   3      322.90      361.07      4.39 o
  -1   3   3     9599.28    10381.25     99.12 o
   0   3   3     2340.40     2319.20     17.23 o
   1   3   3      496.50      569.84      6.92 o
   2   3   3        9.42       12.05      1.33 o
   3   3   3     1099.78     1134.61     10.95 o
   4   3   3     1586.35     1822.96     16.77 o
   5   3   3       94.93      118.86      3.26 o
   6   3   3     1208.83     1271.07     14.18 o
   7   3   3       43.84       31.05      2.46 o
   8   3   3     1405.67     1351.97     15.75 o
   9   3   3        4.89        5.80      2.72 o
  10   3   3       35.74       37.05      3.67 o
  11   3   3        0.67       -1.68      2.88 o
  12   3   3        0.12       -0.41      3.18 o
  13   3   3       85.52       87.95      5.35 o
  14   3   3       13.68       16.59      3.95 o
  15   3   3       57.18       54.80      4.94 o
  16   3   3        6.02        7.10      4.50 o
  17   3   3        0.22        2.15      4.67 o
 -20   4   3        0.32       -6.47     14.33 o
 -19   4   3        0.87       -4.94      5.40 o
 -18   4   3       17.00       22.17      5.78 o
 -17   4   3       25.46       25.06      5.17 o
 -16   4   3       10.18       14.29      4.58 o
 -15   4   3       62.21       55.88      5.05 o
 -14   4   3        6.78        1.03      3.21 o
 -13   4   3       51.54       49.66      4.01 o
 -12   4   3      433.96      416.49      8.32 o
 -11   4   3      455.49      415.95      7.66 o
 -10   4   3      497.92      451.50      7.58 o
  -9   4   3       55.67       42.05      2.42 o
  -8   4   3      519.11      495.04      7.20 o
  -7   4   3     1625.43     1772.64     16.45 o
  -6   4   3      798.75      784.75      7.67 o
  -5   4   3     1053.81     1166.11     11.53 o
  -4   4   3      907.63      933.23      7.79 o
  -3   4   3        1.03        3.63      0.77 o
  -2   4   3     2006.08     2194.89     18.92 o
  -1   4   3      537.63      620.66      5.74 o
   0   4   3    13561.83    14126.31    119.21 o
   1   4   3     1453.65     1619.90     15.88 o
   2   4   3     1102.98     1138.49     11.69 o
   3   4   3      157.07      126.00      3.05 o
   4   4   3      740.46      808.83      8.84 o
   5   4   3      558.62      581.47      7.34 o
   6   4   3       24.12       22.38      2.05 o
   7   4   3      951.54      935.01     10.89 o
   8   4   3      847.71      740.45      9.73 o
   9   4   3       75.11       79.46      3.72 o
  10   4   3      388.28      345.72      7.08 o
  11   4   3       63.75       67.86      4.01 o
  12   4   3       55.94       57.61      4.16 o
  13   4   3        6.13       -1.71      3.31 o
  14   4   3        1.91       -0.70      3.52 o
  15   4   3       10.14       12.61      4.26 o
  16   4   3        2.02       -4.13      4.13 o
  17   4   3        0.10       -1.35      5.43 o
 -19   5   3       60.46       69.44      7.11 o
 -18   5   3        0.11        0.17      4.41 o
 -17   5   3       81.51      110.89      6.20 o
 -16   5   3       18.18       22.15      4.03 o
 -15   5   3        0.54       -0.74      3.16 o
 -14   5   3       38.93       38.27      4.50 o
 -13   5   3       11.18        3.48      3.78 o
 -12   5   3        1.06       -2.44      2.44 o
 -11   5   3       25.93       28.21      3.30 o
 -10   5   3        0.47       -1.72      2.19 o
  -9   5   3       67.41       50.89      2.73 o
  -8   5   3     1290.99     1422.56     13.22 o
  -7   5   3      131.22      158.94      3.14 o
  -6   5   3      638.31      763.95      7.65 o
  -5   5   3      242.65      231.48      3.57 o
  -4   5   3      134.28      155.83      2.73 o
  -3   5   3     1718.44     1915.68     15.67 o
  -2   5   3      165.64      160.05      2.08 o
  -1   5   3     1989.91     2009.47     16.27 o
   0   5   3       70.06       69.77      1.78 o
   1   5   3     5966.41     6167.13     50.16 o
   2   5   3     1262.21     1189.08     12.33 o
   3   5   3       18.24       38.88      2.26 o
   4   5   3       68.32       62.47      2.36 o
   5   5   3       47.58       54.61      2.81 o
   6   5   3        9.17       10.21      1.89 o
   7   5   3       35.53       27.49      2.40 o
   8   5   3      325.90      297.80      6.12 o
   9   5   3      536.22      520.40      8.97 o
  10   5   3      422.51      371.70      9.18 o
  11   5   3        1.53        0.28      2.81 o
  12   5   3       20.43       16.44      3.47 o
  13   5   3      171.10      194.23      6.86 o
  14   5   3       66.18       63.78      4.95 o
  15   5   3       66.69       66.21      5.35 o
  16   5   3       10.70       10.09      5.00 o
  17   5   3        2.14       -5.72      7.51 o
 -19   6   3        5.10        3.39      5.08 o
 -18   6   3       88.78      121.08      7.56 o
 -17   6   3        3.04       -3.26      4.03 o
 -16   6   3       24.30       19.97      4.23 o
 -15   6   3       30.84       15.86      4.25 o
 -14   6   3        3.00        3.87      3.22 o
 -13   6   3      253.66      240.36      6.29 o
 -12   6   3      225.51      202.60      5.61 o
 -11   6   3       89.74       74.89      3.46 o
 -10   6   3        7.79        5.36      1.99 o
  -9   6   3      412.95      430.11      6.06 o
  -8   6   3      357.13      375.63      5.28 o
  -7   6   3       85.37      112.16      3.31 o
  -6   6   3      106.35       89.19      2.34 o
  -5   6   3       46.00       70.97      2.04 o
  -4   6   3        8.65        8.28      0.85 o
  -3   6   3     3867.59     4256.36     33.06 o
  -2   6   3     1073.94     1204.67     10.76 o
  -1   6   3     5718.47     5972.40     43.19 o
   0   6   3     4937.23     5420.31    102.41 o
   1   6   3        7.80        9.10      1.62 o
   2   6   3       57.41       91.48      2.84 o
   3   6   3      153.49      231.65      4.43 o
   4   6   3      416.10      415.33      6.38 o
   5   6   3     2163.03     2210.28     22.26 o
   6   6   3       31.12       42.16      2.60 o
   7   6   3      366.23      331.60      6.12 o
   8   6   3       35.44       33.47      3.02 o
   9   6   3      763.32      657.65      9.63 o
  10   6   3       47.08       44.41      3.65 o
  11   6   3       13.77        9.51      3.05 o
  12   6   3        9.16        8.35      3.28 o
  13   6   3       71.11       86.77      5.00 o
  14   6   3       56.00       73.57      5.17 o
  15   6   3       20.61       27.81      4.93 o
  16   6   3        4.33        6.22      5.50 o
  17   6   3        1.46        4.97      7.66 o
 -19   7   3       43.66       46.57      7.65 o
 -18   7   3        6.64        3.27      5.00 o
 -17   7   3       22.29        9.86      4.89 o
 -16   7   3      146.02      156.31      6.66 o
 -15   7   3       82.21       91.59      5.37 o
 -14   7   3      290.42      300.41     10.72 o
 -13   7   3        0.48       -0.89      3.07 o
 -12   7   3        1.96       -2.75      2.75 o
 -11   7   3       68.15       59.87      3.43 o
 -10   7   3      577.26      571.88      8.23 o
  -9   7   3      344.62      295.72      5.07 o
  -8   7   3      464.30      468.59      6.25 o
  -7   7   3       77.91       83.75      2.70 o
  -6   7   3     1201.36     1170.37     14.26 o
  -5   7   3      435.02      443.18      5.34 o
  -4   7   3      522.54      497.15      5.52 o
  -3   7   3     3272.69     3275.47     27.94 o
  -2   7   3     2417.65     2494.10     22.26 o
  -1   7   3     9711.91    10899.55     82.30 o
   0   7   3      153.36      151.69      6.24 o
   1   7   3     5437.48     6293.47     56.04 o
   2   7   3      181.01      211.62      6.29 o
   3   7   3       39.36       57.61      2.52 o
   4   7   3      459.41      442.06      6.91 o
   5   7   3     2227.02     2238.95     22.70 o
   6   7   3        2.28       -2.14      2.14 o
   7   7   3        5.81       -0.26      2.91 o
   8   7   3      217.18      219.76      5.70 o
   9   7   3      133.58      139.64      4.83 o
  10   7   3        1.00       -0.63      2.67 o
  11   7   3       25.09       23.50      3.47 o
  12   7   3      124.42      115.69      5.19 o
  13   7   3       35.64       44.14      4.40 o
  14   7   3      185.59      174.94      7.43 o
  15   7   3       28.22       23.76      5.65 o
  16   7   3       11.59        4.41      5.68 o
 -19   8   3        6.07        0.92      7.58 o
 -18   8   3       31.47       20.15      5.78 o
 -17   8   3        1.45       -4.42      4.56 o
 -16   8   3        0.12       -0.28      4.36 o
 -15   8   3      152.27      164.16      6.69 o
 -14   8   3       50.94       55.89      4.57 o
 -13   8   3      196.10      213.99      6.88 o
 -12   8   3       23.73       12.13      3.20 o
 -11   8   3        0.08       -2.58      2.58 o
 -10   8   3       53.58       51.05      3.05 o
  -9   8   3       30.19       31.26      2.33 o
  -8   8   3      184.13      197.75      4.18 o
  -7   8   3     1251.16     1344.44     12.79 o
  -6   8   3     1180.87     1228.88     12.56 o
  -5   8   3      523.99      546.29      7.51 o
  -4   8   3     1161.97     1230.31     11.21 o
  -3   8   3      133.24      130.38      2.75 o
  -2   8   3      567.38      644.93      7.22 o
  -1   8   3      149.59      181.42      3.54 o
   0   8   3     2485.99     2794.38     26.59 o
   1   8   3      337.20      378.19     10.03 o
   2   8   3        0.12        4.18      2.01 o
   3   8   3      105.06       86.96      3.41 o
   4   8   3      451.98      464.17      7.21 o
   5   8   3       12.42        9.64      2.23 o
   6   8   3       22.02       12.80      2.49 o
   7   8   3      127.88      112.47      5.35 o
   8   8   3      520.04      498.91      8.87 o
   9   8   3       69.65       57.27      3.67 o
  10   8   3       10.25        6.89      2.88 o
  11   8   3        1.23        0.06      2.97 o
  12   8   3       15.50       13.23      3.62 o
  13   8   3       38.25       37.97      4.77 o
  14   8   3      172.16      207.77      7.94 o
  15   8   3       19.80       22.48      5.70 o
  16   8   3       85.46      112.91      8.98 o
 -18   9   3       10.30        0.78      5.53 o
 -17   9   3       93.32       96.69      6.94 o
 -16   9   3       16.36       16.39      4.92 o
 -15   9   3       93.46       98.09      6.41 o
 -14   9   3       18.30       16.52      3.97 o
 -13   9   3      176.45      179.79      6.61 o
 -12   9   3      140.60      137.04      5.58 o
 -11   9   3       16.59       12.11      3.13 o
 -10   9   3      933.45      906.67     12.61 o
  -9   9   3      334.02      313.25      5.98 o
  -8   9   3       89.76       82.22      2.88 o
  -7   9   3      553.89      570.33      7.65 o
  -6   9   3        1.55       -1.22      1.22 o
  -5   9   3      433.80      492.28      7.32 o
  -4   9   3      469.62      497.29      6.31 o
  -3   9   3      599.61      747.37      7.32 o
  -2   9   3       81.19       75.89      2.31 o
  -1   9   3     1450.42     1441.80     14.82 o
   0   9   3      135.91      107.81      4.26 o
   1   9   3        3.48        0.93      1.56 o
   2   9   3      390.39      380.22      6.34 o
   3   9   3      245.76      239.16      5.14 o
   4   9   3      137.51      142.00      4.43 o
   5   9   3       12.77       14.66      2.58 o
   6   9   3      694.86      652.30      9.85 o
   7   9   3       32.90       38.53      3.42 o
   8   9   3      190.67      167.81      5.96 o
   9   9   3      109.97       99.28      4.83 o
  10   9   3       47.01       57.26      4.37 o
  11   9   3        3.25        1.69      3.38 o
  12   9   3       11.01        8.08      3.87 o
  13   9   3        0.99       -1.88      3.79 o
  14   9   3       25.07       23.74      5.42 o
  15   9   3       40.66       35.93      6.19 o
  16   9   3        5.99        1.20      9.15 o
 -18  10   3        2.44       -1.26      5.30 o
 -17  10   3       13.33       18.47      5.44 o
 -16  10   3       59.96       52.30      5.92 o
 -15  10   3        0.02        1.09      5.07 o
 -14  10   3       83.94       81.78      5.93 o
 -13  10   3        1.79        1.58      4.31 o
 -12  10   3      279.69      294.94      7.93 o
 -11  10   3      121.98      127.93      5.28 o
 -10  10   3        1.08       -2.39      2.71 o
  -9  10   3      156.54      146.19      5.20 o
  -8  10   3       29.65       26.42      2.85 o
  -7  10   3      183.29      165.06      4.34 o
  -6  10   3     1322.42     1357.32     15.44 o
  -5  10   3      958.50      974.16     11.88 o
  -4  10   3     1937.82     2068.54     19.29 o
  -3  10   3     1577.83     1584.27     15.65 o
  -2  10   3      257.48      259.24      4.33 o
  -1  10   3      388.24      468.58      7.98 o
   0  10   3       63.64       62.67      3.19 o
   1  10   3       27.10       33.26      2.12 o
   2  10   3       18.71       14.99      2.28 o
   3  10   3       23.11       30.91      2.71 o
   4  10   3     1694.17     1612.72     17.91 o
   5  10   3      475.20      443.90      7.96 o
   6  10   3        0.93       -2.59      2.64 o
   7  10   3       34.46       20.26      3.36 o
   8  10   3       22.84       10.28      4.19 o
   9  10   3      277.07      263.66      7.13 o
  10  10   3        2.10        0.71      4.01 o
  11  10   3        8.48        9.61      3.98 o
  12  10   3        2.37       -3.09      4.07 o
  13  10   3        0.96        5.32      5.35 o
  14  10   3       10.77        5.04      5.38 o
  15  10   3        3.34        5.69      6.14 o
 -18  11   3       18.91       23.83     10.19 o
 -17  11   3       38.96       52.93      6.52 o
 -16  11   3        0.01        4.50      4.89 o
 -15  11   3       29.29       29.85      5.18 o
 -14  11   3        9.88        9.67      4.45 o
 -13  11   3       20.13       19.24      4.48 o
 -12  11   3       44.59       46.81      4.80 o
 -11  11   3      213.14      203.59      7.38 o
 -10  11   3        3.20       -3.25      3.25 o
  -9  11   3        2.36       -2.17      2.87 o
  -8  11   3        8.43        3.56      3.02 o
  -7  11   3      386.67      369.62     10.76 o
  -6  11   3     2747.93     2724.48     27.40 o
  -5  11   3      349.59      364.39      6.75 o
  -4  11   3        5.37        4.84      1.79 o
  -3  11   3       59.27       49.42      2.43 o
  -2  11   3      455.89      451.88      6.11 o
  -1  11   3      994.50      977.80     13.33 o
   0  11   3       29.00       26.01      2.89 o
   1  11   3      568.83      542.14      9.50 o
   2  11   3      238.54      215.56      5.32 o
   3  11   3     1550.43     1502.48     17.07 o
   4  11   3      164.35      161.38      5.34 o
   5  11   3        0.86       -2.63      2.63 o
   6  11   3       11.97        8.90      3.03 o
   7  11   3      608.99      567.90     12.62 o
   8  11   3      202.21      200.60      8.76 o
   9  11   3      114.18      110.66      5.80 o
  10  11   3        5.03        9.23      3.86 o
  11  11   3       33.35       36.85      5.02 o
  12  11   3        2.82       -4.60      4.60 o
  13  11   3        3.95       -3.11      4.99 o
  14  11   3        2.48       -1.79      5.73 o
  15  11   3        0.01       -8.47      8.47 o
 -17  12   3       68.04       77.28      8.11 o
 -16  12   3        3.02        8.60      5.22 o
 -15  12   3        3.57        1.71      4.61 o
 -14  12   3        1.34        1.17      4.62 o
 -13  12   3      158.21      166.44      7.43 o
 -12  12   3        0.08        3.37      4.29 o
 -11  12   3      287.47      263.55      8.22 o
 -10  12   3        0.14       -0.38      3.49 o
  -9  12   3       23.10       21.54      3.79 o
  -8  12   3       67.29       70.89      4.61 o
  -7  12   3        4.61       -3.42      3.56 o
  -6  12   3      977.94      887.13     13.48 o
  -5  12   3      202.10      176.03      5.10 o
  -4  12   3       11.37       14.48      2.43 o
  -3  12   3       71.91       64.51      3.19 o
  -2  12   3      119.84      117.64      4.16 o
  -1  12   3        0.02       -1.36      1.65 o
   0  12   3     1089.19     1067.78     14.56 o
   1  12   3      413.31      376.48      6.99 o
   2  12   3       49.92       49.25      3.05 o
   3  12   3       51.85       56.05      3.52 o
   4  12   3      514.83      517.38      9.77 o
   5  12   3      980.26      921.96     14.21 o
   6  12   3      149.58      148.42      6.11 o
   7  12   3      151.52      160.78      6.44 o
   8  12   3       35.05       48.61      4.65 o
   9  12   3       32.06       27.34      5.32 o
  10  12   3        5.39       -4.07      4.07 o
  11  12   3       79.85       93.35      8.35 o
  12  12   3        3.76        6.44      5.18 o
  13  12   3       18.07       31.88      6.11 o
  14  12   3       61.54       68.82      7.55 o
  15  12   3       31.98       41.47     11.06 o
 -17  13   3        7.40       18.67      7.48 o
 -16  13   3       21.63        7.96      5.79 o
 -15  13   3        0.09        0.13      4.65 o
 -14  13   3        5.71        4.26      4.48 o
 -13  13   3       30.55       35.83      9.20 o
 -12  13   3       43.72       43.52      5.51 o
 -11  13   3        3.21       -3.68      3.68 o
 -10  13   3        5.98       -2.69      3.48 o
  -9  13   3      132.69      138.45      6.18 o
  -8  13   3       10.56        8.69      3.48 o
  -7  13   3      191.39      179.37      6.35 o
  -6  13   3      144.08      130.64      5.58 o
  -5  13   3      519.96      464.89      9.25 o
  -4  13   3       51.13       41.94      7.50 o
  -3  13   3      140.85      143.26      6.20 o
  -2  13   3      175.18      183.37      6.08 o
  -1  13   3        0.77       -2.45      2.45 o
   0  13   3       89.94       85.95      4.85 o
   1  13   3      142.70      105.56      4.93 o
   2  13   3      525.58      558.19     10.19 o
   3  13   3      154.86      135.82      5.51 o
   4  13   3       34.95       26.78      3.79 o
   5  13   3        5.94       -3.19      3.19 o
   6  13   3        8.22        2.48      3.33 o
   7  13   3       35.43       27.91      4.02 o
   8  13   3        8.40        2.13      3.55 o
   9  13   3        3.07       -1.16      4.02 o
  10  13   3        0.42       -2.42      4.30 o
  11  13   3        5.59        6.68      4.92 o
  12  13   3        9.58       10.86      5.41 o
  13  13   3        0.42       -0.90      5.59 o
  14  13   3      104.65      140.87     13.73 o
 -16  14   3       92.39       99.38     11.12 o
 -15  14   3        0.50        3.17      5.47 o
 -14  14   3       31.22       49.12      7.40 o
 -13  14   3       21.17       16.13      5.80 o
 -12  14   3       13.50       11.96      4.55 o
 -11  14   3       24.46       23.74      5.18 o
 -10  14   3       99.81      111.16      6.05 o
  -9  14   3        0.39       -0.71      4.06 o
  -8  14   3       28.64       24.34      3.97 o
  -7  14   3       21.19       18.68      3.83 o
  -6  14   3        0.30       -3.04      3.04 o
  -5  14   3      423.32      398.47      8.77 o
  -4  14   3      111.17      113.91      5.36 o
  -3  14   3      104.82       96.76      4.65 o
  -2  14   3      202.30      189.18      6.49 o
  -1  14   3      909.26      818.98     12.93 o
   0  14   3        1.22       -2.90      2.90 o
   1  14   3        3.38       -1.61      3.30 o
   2  14   3      495.26      477.58      9.78 o
   3  14   3        2.66        3.92      3.30 o
   4  14   3      199.23      203.50      6.82 o
   5  14   3        0.38       -2.98      2.98 o
   6  14   3       61.33       57.12      4.65 o
   7  14   3       21.51       18.70      4.60 o
   8  14   3        9.62        6.08      4.25 o
   9  14   3       77.88       80.97      6.53 o
  10  14   3        1.38        2.27      4.58 o
  11  14   3        2.20       -4.77      4.77 o
  12  14   3      239.49      293.21     13.60 o
  13  14   3        1.06        0.73      6.02 o
 -15  15   3       33.86       34.65      7.79 o
 -14  15   3       10.74       -0.59      5.50 o
 -13  15   3       58.54       76.15      6.96 o
 -12  15   3       54.09       57.34      6.22 o
 -11  15   3        5.04        3.37      4.17 o
 -10  15   3       49.12       45.50      5.00 o
  -9  15   3       11.17       16.71      4.21 o
  -8  15   3       66.43       59.42      4.99 o
  -7  15   3       93.50       91.02      5.45 o
  -6  15   3      143.14      136.54      6.04 o
  -5  15   3        0.01       -3.14      3.14 o
  -4  15   3      295.21      277.58      7.10 o
  -3  15   3       65.45       58.53      4.03 o
  -2  15   3      227.09      177.50      6.33 o
  -1  15   3       35.71       40.04      4.04 o
   0  15   3      245.55      223.70      6.95 o
   1  15   3       73.47       51.41      5.36 o
   2  15   3      213.08      227.45      8.50 o
   3  15   3        5.87        6.07      3.53 o
   4  15   3       22.56       19.83      3.82 o
   5  15   3       85.40       81.08      5.66 o
   6  15   3       31.83       27.56      6.28 o
   7  15   3        9.18        3.05      4.24 o
   8  15   3       23.12       17.50      4.99 o
   9  15   3       14.61       12.36      5.10 o
  10  15   3       12.17       10.24      5.21 o
  11  15   3       99.73      101.05      7.76 o
  12  15   3       75.16      101.41     12.57 o
  13  15   3       19.71       15.02      9.65 o
 -15  16   3        3.54        8.14      9.00 o
 -14  16   3        3.11       -5.48      5.48 o
 -13  16   3        0.45       -4.99      4.99 o
 -12  16   3       11.92        6.27      5.25 o
 -11  16   3       65.40       65.30      6.47 o
 -10  16   3       14.46       15.98      4.93 o
  -9  16   3       92.92       95.56      6.40 o
  -8  16   3      119.02      130.69      6.39 o
  -7  16   3        0.69       -3.44      3.44 o
  -6  16   3        0.83       -3.13      3.13 o
  -5  16   3       12.16        8.94      3.61 o
  -4  16   3       92.69       93.43      4.69 o
  -3  16   3       22.85       18.53      3.76 o
  -2  16   3       22.34       16.07      3.72 o
  -1  16   3      177.44      173.86      6.58 o
   0  16   3       12.68       13.19      3.66 o
   1  16   3      133.81      127.81      5.71 o
   2  16   3      141.89      141.75      6.78 o
   3  16   3        6.31        5.46      4.13 o
   4  16   3        0.53        1.44      4.03 o
   5  16   3      111.96      123.51      8.83 o
   6  16   3       49.04       65.33      6.04 o
   7  16   3        1.28        3.85      4.65 o
   8  16   3        0.13       -4.42      4.42 o
   9  16   3        2.27        7.52      5.08 o
  10  16   3       18.11       11.06      5.64 o
  11  16   3        1.94       -5.41      5.41 o
  12  16   3        1.76       -2.01      8.73 o
 -14  17   3        5.52       14.90      7.19 o
 -13  17   3       12.36       21.07      6.09 o
 -12  17   3       13.22       11.48      5.78 o
 -11  17   3        5.56        4.92      5.17 o
 -10  17   3       46.75       57.68      6.30 o
  -9  17   3       22.69       24.48      5.10 o
  -8  17   3       10.95       11.71      4.63 o
  -7  17   3        6.04       -1.82      3.94 o
  -6  17   3       38.40       26.97      4.73 o
  -5  17   3       21.71       30.11      4.68 o
  -4  17   3        0.00       -1.18      3.80 o
  -3  17   3        0.21       -3.81      3.81 o
  -2  17   3      359.68      410.95     10.71 o
  -1  17   3       10.00        8.31      4.85 o
   0  17   3        4.84        4.95      3.97 o
   1  17   3       63.33       48.29      5.08 o
   2  17   3        0.59       -3.60      3.74 o
   3  17   3       42.88       42.43      5.41 o
   4  17   3        0.01       -0.26      4.16 o
   5  17   3      163.34      163.81      8.00 o
   6  17   3        1.82        0.95      4.82 o
   7  17   3        2.66        5.05      5.01 o
   8  17   3        2.25       -2.52      4.90 o
   9  17   3        5.03        8.16      6.60 o
  10  17   3       11.29       17.39      6.04 o
  11  17   3       65.53       76.85      8.90 o
 -13  18   3        3.57        9.72      8.10 o
 -12  18   3        3.93       -0.78      5.51 o
 -11  18   3       14.56       18.32      5.87 o
 -10  18   3        2.54       -2.43      4.85 o
  -9  18   3       73.40       68.09      6.51 o
  -8  18   3        2.57       -0.12      4.62 o
  -7  18   3       95.95      108.97      6.90 o
  -6  18   3        6.44        7.62      4.53 o
  -5  18   3       10.16       10.66      4.60 o
  -4  18   3        1.73        8.28      4.31 o
  -3  18   3        0.24        0.78      3.81 o
  -2  18   3        5.44       11.62      4.84 o
  -1  18   3       12.35       15.66      4.50 o
   0  18   3        2.37        4.86      3.99 o
   1  18   3        3.67       -0.94      3.93 o
   2  18   3        0.06       -4.01      4.01 o
   3  18   3        1.30       -2.48      4.69 o
   4  18   3       21.65       19.12      4.95 o
   5  18   3       26.72       23.39      5.57 o
   6  18   3       94.12      109.09     12.25 o
   7  18   3       13.26       14.36      5.52 o
   8  18   3       32.58       37.59      6.31 o
   9  18   3        0.02       -5.08      5.08 o
  10  18   3       61.56       70.76      8.98 o
 -12  19   3        5.14       -2.11     11.30 o
 -11  19   3        0.75        8.34      6.32 o
 -10  19   3      187.61      208.41      9.80 o
  -9  19   3        6.58        6.51      4.88 o
  -8  19   3        0.00        0.60      4.79 o
  -7  19   3        0.00       -0.54      4.61 o
  -6  19   3        8.85       17.90      5.34 o
  -5  19   3       83.31      109.87      7.00 o
  -4  19   3        2.44        2.24      4.62 o
  -3  19   3       20.54       18.09      4.89 o
  -2  19   3       22.14       15.74      5.57 o
  -1  19   3      135.65      133.90      7.34 o
   0  19   3       20.17        9.03      4.76 o
   1  19   3      148.93      171.67      8.18 o
   2  19   3       48.98       60.46      5.99 o
   3  19   3       67.07       75.41      6.55 o
   4  19   3        0.49       -1.81      4.76 o
   5  19   3        2.20        1.35      4.95 o
   6  19   3        0.72        4.55      5.29 o
   7  19   3       63.71       76.71      7.17 o
   8  19   3        0.55       -5.36      5.36 o
   9  19   3        5.15        9.71      6.80 o
 -10  20   3        2.61       -4.32      8.21 o
  -9  20   3        6.99        1.81      6.84 o
  -8  20   3        8.35       -3.61      4.79 o
  -7  20   3        6.73        4.22      5.54 o
  -6  20   3       13.58       14.99      5.17 o
  -5  20   3       30.13       23.40      5.33 o
  -4  20   3        7.03        7.23      4.71 o
  -3  20   3        2.40        1.90      4.62 o
  -2  20   3        5.33        7.77      4.85 o
  -1  20   3        5.23       12.00      5.09 o
   0  20   3       69.07       95.50      8.19 o
   1  20   3        0.02        1.97      4.85 o
   2  20   3       19.91       27.16      5.32 o
   3  20   3        0.21       -4.66      4.66 o
   4  20   3        3.25        0.51      5.03 o
   5  20   3       30.28       39.14      6.23 o
   6  20   3       11.64       10.63      5.79 o
   7  20   3        8.00       10.75      5.91 o
   8  20   3        7.36        3.08      6.47 o
  -9  21   3        7.94        5.09      8.66 o
  -8  21   3       20.87        6.78      9.13 o
  -7  21   3        6.76       -9.19      9.19 o
  -6  21   3        0.00       -4.05      6.39 o
  -5  21   3        1.30       -4.71      4.74 o
  -4  21   3        3.80        5.36      4.94 o
  -3  21   3        3.37        1.80      6.72 o
  -2  21   3        0.42       -3.17      4.75 o
  -1  21   3       23.30       28.59      5.58 o
   0  21   3        8.96        3.40      4.72 o
   1  21   3       52.64       65.85      9.39 o
   2  21   3        0.04       -0.51      5.21 o
   3  21   3      156.64      191.59      9.47 o
   4  21   3        8.66       -0.77      5.38 o
   5  21   3        0.83       -3.68      5.33 o
   6  21   3       41.55       38.78      7.33 o
  -7  22   3       68.49       86.62     11.76 o
  -6  22   3        0.21        0.56     14.33 o
  -5  22   3        7.75        2.42      7.17 o
  -4  22   3       26.44       20.94      9.35 o
  -3  22   3        0.36        5.04      7.15 o
  -2  22   3       20.27       33.82      8.00 o
  -1  22   3       11.29        8.84      5.43 o
   0  22   3      172.38      207.66     10.52 o
   1  22   3        2.72        1.83      5.52 o
   2  22   3      165.97      203.57     13.20 o
   3  22   3        2.12        2.23      5.61 o
   4  22   3        0.71       -4.29      6.15 o
  -2  23   3        4.80       12.51     17.36 o
  -1  23   3        0.67       -8.61      8.61 o
   0  23   3        4.05        1.66      9.49 o
 -20   0   4        4.02        6.10      9.15 o
 -19   0   4       64.87      100.26     11.88 o
 -18   0   4        0.32       -7.01      7.01 o
 -17   0   4       13.07        5.99      7.20 o
 -16   0   4        8.50       15.31      6.00 o
 -15   0   4       49.70       63.56      6.80 o
 -14   0   4        3.78        2.84      4.34 o
 -13   0   4     2025.48     1982.77     31.42 o
 -12   0   4        1.97        2.76      3.60 o
 -11   0   4     1536.63     1564.34     24.83 o
 -10   0   4        1.56       -1.44      2.64 o
  -9   0   4       97.43       95.39      4.96 o
  -8   0   4    26897.86    27822.91    290.64 o
  -7   0   4     4551.52     4942.53     54.68 o
  -6   0   4     2450.32     2380.87     27.27 o
  -5   0   4     1001.73      913.60     11.58 o
  -4   0   4     3806.89     4445.88     42.88 o
  -3   0   4    52326.60    57049.84    601.53 o
  -2   0   4    47444.17    48489.08   1125.65 o
  -1   0   4      846.65      820.00      8.88 o
   0   0   4      948.21      998.60     10.61 o
   1   0   4     3544.31     3570.36     38.93 o
   2   0   4      892.26     1083.60     15.49 o
   3   0   4     1568.06     1527.47     21.66 o
   4   0   4     6947.82     7658.34     95.41 o
   5   0   4     4828.38     4827.77     62.34 o
   6   0   4      392.67      370.60      9.11 o
   7   0   4     2343.65     2432.43     38.66 o
   8   0   4     2790.98     2736.83     39.29 o
   9   0   4      816.64      736.92     17.39 o
  10   0   4     1853.89     1850.08     30.24 o
  11   0   4       31.68       35.26      5.39 o
  12   0   4      138.67      155.48      8.69 o
  13   0   4       56.58       41.94      6.43 o
  14   0   4      132.19      140.41      9.22 o
  15   0   4       58.70       65.61      8.16 o
  16   0   4       29.63       42.81      8.15 o
  17   0   4        2.70       -2.94      9.09 o
 -20   1   4        1.24       -0.79      5.97 o
 -19   1   4       90.23      102.90      8.18 o
 -18   1   4        8.67        1.86      5.37 o
 -17   1   4       23.28       30.66      4.89 o
 -16   1   4      137.32      137.17      5.98 o
 -15   1   4        0.65        0.68      3.08 o
 -14   1   4      312.91      283.98      7.61 o
 -13   1   4      584.95      570.46      9.88 o
 -12   1   4       23.79       17.43      2.87 o
 -11   1   4      101.27      104.22      4.00 o
 -10   1   4      400.98      404.87      6.93 o
  -9   1   4       34.50       39.90      2.37 o
  -8   1   4      304.55      373.32      8.83 o
  -7   1   4     2727.88     2863.74     23.13 o
  -6   1   4      211.18      228.29      3.35 o
  -5   1   4      217.38      250.01      3.67 o
  -4   1   4     5612.01     6074.53     49.12 o
  -3   1   4    47439.50    50131.66    413.33 o
  -2   1   4     8491.63     9172.09     69.15 o
  -1   1   4      144.66      149.33      2.39 o
   0   1   4     2759.71     2928.70     22.65 o
   1   1   4     2482.57     2513.34     18.64 o
   2   1   4     1632.87     1744.93     15.46 o
   3   1   4     5237.03     5650.94     50.20 o
   4   1   4      564.88      667.05      8.32 o
   5   1   4     2116.36     2246.50     23.80 o
   6   1   4      153.75      151.85      4.18 o
   7   1   4       61.56       55.65      3.18 o
   8   1   4       69.26       67.49      4.27 o
   9   1   4      671.33      597.08      9.78 o
  10   1   4       67.77       50.94      4.03 o
  11   1   4        0.97        1.53      3.20 o
  12   1   4       75.19       86.66      5.02 o
  13   1   4        0.31        2.30      3.78 o
  14   1   4       35.44       37.40      4.97 o
  15   1   4        6.30        9.29      4.72 o
  16   1   4       11.66       19.20      5.35 o
  17   1   4        1.17       -3.91      6.54 o
 -20   2   4       16.82       17.08      7.95 o
 -19   2   4        2.44       -4.50      5.71 o
 -18   2   4       35.62       32.53      6.68 o
 -17   2   4       31.70       27.97      5.09 o
 -16   2   4       20.60       23.36      4.38 o
 -15   2   4        0.02       -1.27      3.18 o
 -14   2   4      110.99      104.57      4.98 o
 -13   2   4      137.12      132.67      6.49 o
 -12   2   4      588.15      565.05      9.86 o
 -11   2   4      544.61      528.44      8.79 o
 -10   2   4       75.59       78.12      3.33 o
  -9   2   4        8.43        9.97      2.25 o
  -8   2   4     4720.93     5141.65     42.95 o
  -7   2   4        8.31       11.98      2.11 o
  -6   2   4     2793.07     3089.02     23.81 o
  -5   2   4      306.77      416.76     10.27 o
  -4   2   4     8883.11     9883.85     74.67 o
  -3   2   4    19236.07    20669.20    167.57 o
  -2   2   4     3436.25     3691.82     37.81 o
  -1   2   4      608.37      638.02      6.17 o
   0   2   4      420.56      401.81      4.03 o
   1   2   4     3876.05     4006.52     29.01 o
   2   2   4       12.18       25.51      1.60 o
   3   2   4     2871.75     3184.38     27.23 o
   4   2   4      925.61      697.22      8.00 o
   5   2   4     1135.07     1209.84     13.31 o
   6   2   4        0.45        0.70      1.77 o
   7   2   4     1219.09     1298.85     15.04 o
   8   2   4        4.74       -2.20      2.20 o
   9   2   4      209.02      195.27      5.88 o
  10   2   4       11.65       14.42      3.83 o
  11   2   4        0.21       -2.98      2.98 o
  12   2   4       11.59        5.57      3.51 o
  13   2   4        0.29       -3.57      3.57 o
  14   2   4        0.77       -3.77      3.77 o
  15   2   4        4.95        5.60      4.33 o
  16   2   4       12.92        7.58      4.74 o
  17   2   4       35.27       47.28      8.93 o
 -20   3   4        0.53        1.32      7.21 o
 -19   3   4       17.48       11.40      6.52 o
 -18   3   4       30.70       24.02      5.55 o
 -17   3   4        7.40        9.52      5.55 o
 -16   3   4       63.57       48.11      5.15 o
 -15   3   4        9.38        3.36      3.79 o
 -14   3   4      254.45      281.13      7.37 o
 -13   3   4      225.42      213.87      7.11 o
 -12   3   4      133.69      118.49      6.74 o
 -11   3   4       80.60       86.33      4.68 o
 -10   3   4       13.28       13.33      2.05 o
  -9   3   4      202.87      217.08      4.79 o
  -8   3   4      234.80      220.06      4.43 o
  -7   3   4       26.12       17.20      1.39 o
  -6   3   4     1215.78     1253.08     11.08 o
  -5   3   4        4.90        5.76      0.70 o
  -4   3   4     2821.29     3125.18     23.03 o
  -3   3   4      154.00      162.23      4.83 o
  -2   3   4     3190.87     3459.46     38.44 o
  -1   3   4      138.74      154.08      2.51 o
   0   3   4      242.09      211.40      3.00 o
   1   3   4       56.81       54.58      1.58 o
   2   3   4     2943.09     2992.84     27.47 o
   3   3   4       37.25       40.53      1.88 o
   4   3   4     2294.61     2514.40     22.47 o
   5   3   4       32.07       27.51      2.10 o
   6   3   4      730.96      742.62      9.10 o
   7   3   4       20.52       26.77      2.46 o
   8   3   4      147.45      140.71      4.61 o
   9   3   4        0.15       -2.51      2.51 o
  10   3   4      557.17      523.49      9.55 o
  11   3   4       12.32        9.87      3.10 o
  12   3   4       18.90        6.93      3.31 o
  13   3   4       16.99       26.54      4.02 o
  14   3   4       66.98       75.04      5.22 o
  15   3   4       19.47        9.18      4.38 o
  16   3   4        0.05       -4.61      4.61 o
  17   3   4        6.28        6.94      8.04 o
 -20   4   4        1.55        8.74      7.79 o
 -19   4   4       80.45       79.76      7.34 o
 -18   4   4        7.18        4.91      4.94 o
 -17   4   4      104.19      109.64      7.33 o
 -16   4   4        0.07       -0.32      3.97 o
 -15   4   4       45.94       47.70      4.82 o
 -14   4   4       24.84       25.71      3.68 o
 -13   4   4      377.37      364.61      8.04 o
 -12   4   4      126.81      124.52      4.86 o
 -11   4   4        6.66       -0.69      3.16 o
 -10   4   4     1760.90     1798.93     17.72 o
  -9   4   4      175.16      188.77      4.13 o
  -8   4   4      143.42      175.89      3.77 o
  -7   4   4      132.01      160.24      3.17 o
  -6   4   4       18.32        5.74      1.08 o
  -5   4   4      623.59      699.05      6.26 o
  -4   4   4     1442.61     1511.95     11.90 o
  -3   4   4        2.10        1.34      0.86 o
  -2   4   4      154.95      125.28      2.62 o
  -1   4   4     5114.57     5621.44     43.81 o
   0   4   4     1157.72     1239.49      9.88 o
   1   4   4      670.41      740.67      7.42 o
   2   4   4     3793.71     4165.76     37.56 o
   3   4   4      127.32      151.29      3.48 o
   4   4   4     2400.94     2615.85     23.39 o
   5   4   4      798.98      905.83     10.19 o
   6   4   4       30.48       36.78      2.43 o
   7   4   4      113.45       91.84      3.44 o
   8   4   4        4.62       -0.93      2.27 o
   9   4   4      543.97      487.44      8.20 o
  10   4   4       67.18       71.09      4.00 o
  11   4   4      127.33      123.05      4.94 o
  12   4   4        0.55       -2.99      2.99 o
  13   4   4       69.64       72.55      4.89 o
  14   4   4       89.10       89.06      5.49 o
  15   4   4       25.86       29.49      5.27 o
  16   4   4        2.40       -4.51      4.51 o
 -20   5   4        6.49        1.35      7.50 o
 -19   5   4       18.21       22.45      6.33 o
 -18   5   4      205.43      201.68      8.56 o
 -17   5   4        6.26        7.18      4.36 o
 -16   5   4       46.63       51.20      4.59 o
 -15   5   4       23.69       20.65      4.23 o
 -14   5   4       93.81       94.06      5.47 o
 -13   5   4       66.24       65.04      5.18 o
 -12   5   4       67.40       71.77      5.22 o
 -11   5   4       79.35       81.55      3.69 o
 -10   5   4       20.99       21.72      2.78 o
  -9   5   4      229.18      199.25      4.25 o
  -8   5   4      126.41      115.61      2.95 o
  -7   5   4      603.95      686.01      7.76 o
  -6   5   4     1540.69     1598.60     12.85 o
  -5   5   4        0.85       -0.36      1.07 o
  -4   5   4      325.89      339.88      3.69 o
  -3   5   4      346.42      355.21      4.22 o
  -2   5   4     2903.39     2961.44     25.24 o
  -1   5   4      357.33      391.33      4.63 o
   0   5   4     1084.32     1280.57     10.88 o
   1   5   4     2100.11     2090.42     19.94 o
   2   5   4     2678.31     2693.22     25.34 o
   3   5   4      145.58       97.38      3.03 o
   4   5   4      247.26      239.14      4.81 o
   5   5   4      196.77      222.02      4.57 o
   6   5   4       26.00       23.66      2.57 o
   7   5   4       58.03       36.76      2.84 o
   8   5   4      207.39      211.91      5.51 o
   9   5   4      741.56      709.89     10.25 o
  10   5   4       14.15        7.91      2.86 o
  11   5   4       10.92       15.13      3.39 o
  12   5   4       77.26       66.94      4.93 o
  13   5   4       26.74       15.17      3.88 o
  14   5   4       39.64       42.17      4.81 o
  15   5   4        4.22       -2.21      4.27 o
  16   5   4        0.00       -4.17      4.86 o
 -20   6   4        1.65        0.83     11.30 o
 -19   6   4        6.39        3.67      5.25 o
 -18   6   4       21.18       24.46      5.40 o
 -17   6   4       11.39        1.48      4.36 o
 -16   6   4        4.37        2.83      3.61 o
 -15   6   4       11.47        1.68      3.55 o
 -14   6   4        1.74        1.90      3.10 o
 -13   6   4      197.58      184.52      5.97 o
 -12   6   4      466.82      454.66      7.66 o
 -11   6   4        5.34        1.23      2.09 o
 -10   6   4        7.31        9.99      1.84 o
  -9   6   4      134.82      134.31      3.48 o
  -8   6   4      134.70      113.19      3.41 o
  -7   6   4       46.96       23.24      1.70 o
  -6   6   4      136.42      158.48      2.66 o
  -5   6   4       21.35       17.87      1.39 o
  -4   6   4       73.13       93.81      2.02 o
  -3   6   4     1160.95     1104.28     10.45 o
  -2   6   4     5264.71     5783.39     51.30 o
  -1   6   4     4087.71     4487.61     34.93 o
   0   6   4       25.90       17.95      1.95 o
   1   6   4     2833.50     2725.30     28.79 o
   2   6   4       45.33       49.23      2.18 o
   3   6   4     1460.05     1482.43     15.54 o
   4   6   4     1392.49     1343.79     14.68 o
   5   6   4       87.78       74.69      3.20 o
   6   6   4      638.07      589.91      8.25 o
   7   6   4      450.36      462.25      7.52 o
   8   6   4       24.85       18.56      2.94 o
   9   6   4        0.78       -2.50      2.50 o
  10   6   4       80.29       72.42      4.15 o
  11   6   4        3.70        2.22      3.01 o
  12   6   4      138.28      144.44      5.80 o
  13   6   4        0.01       -2.28      3.54 o
  14   6   4       10.87        9.18      4.49 o
  15   6   4       14.17       16.61      5.06 o
  16   6   4       20.38        4.82      7.64 o
 -19   7   4        1.12       -4.87      4.87 o
 -18   7   4       28.23       33.44      5.68 o
 -17   7   4       21.44       15.00      4.76 o
 -16   7   4        0.22       -3.96      3.96 o
 -15   7   4      111.21      100.30      5.41 o
 -14   7   4       15.68       15.25      4.34 o
 -13   7   4      286.77      250.97      7.00 o
 -12   7   4       11.33       12.00      3.03 o
 -11   7   4       92.29      127.11      4.30 o
 -10   7   4       84.12       87.28      3.13 o
  -9   7   4      886.65      899.53      9.66 o
  -8   7   4        1.51        2.56      1.41 o
  -7   7   4      648.10      646.65      7.79 o
  -6   7   4      155.24      175.51      3.15 o
  -5   7   4     2300.38     2362.47     30.40 o
  -4   7   4     1038.59     1163.49     11.19 o
  -3   7   4      121.98      152.79      3.14 o
  -2   7   4       82.48       89.84      3.37 o
  -1   7   4     2531.09     2650.95     23.30 o
   0   7   4       19.60       25.33      2.44 o
   1   7   4     1942.22     1855.99     18.49 o
   2   7   4      153.58      152.88      3.74 o
   3   7   4     1485.94     1551.43     16.43 o
   4   7   4      280.95      290.88      5.66 o
   5   7   4      207.36      163.94      4.93 o
   6   7   4      110.27      118.52      5.91 o
   7   7   4       10.16        0.06      2.71 o
   8   7   4      420.63      364.02      7.28 o
   9   7   4      382.78      352.44      7.32 o
  10   7   4       78.06       65.80      3.99 o
  11   7   4      114.33      106.62      4.97 o
  12   7   4        3.93        0.89      3.65 o
  13   7   4        0.17       -3.93      3.93 o
  14   7   4        0.59        1.14      4.58 o
  15   7   4        2.49        8.82      5.00 o
  16   7   4       46.10       66.75      9.41 o
 -19   8   4       15.27        6.86      5.50 o
 -18   8   4        3.58       -4.26      4.81 o
 -17   8   4        9.76        3.49      4.72 o
 -16   8   4        0.01       -0.98      3.95 o
 -15   8   4       54.19       41.27      4.89 o
 -14   8   4      594.70      559.76     10.89 o
 -13   8   4      241.69      220.86      6.88 o
 -12   8   4      125.29      114.38      4.93 o
 -11   8   4       17.31        7.79      2.80 o
 -10   8   4      541.43      492.56      8.38 o
  -9   8   4       18.05       16.95      1.96 o
  -8   8   4      136.76      119.42      3.81 o
  -7   8   4        2.25        4.88      1.40 o
  -6   8   4        2.49        0.50      1.22 o
  -5   8   4       19.65       30.44      3.41 o
  -4   8   4     1216.92     1128.64     11.20 o
  -3   8   4      330.73      292.05      3.88 o
  -2   8   4      461.89      488.20      5.76 o
  -1   8   4     2082.17     2278.93     20.66 o
   0   8   4     5749.03     5654.44     46.89 o
   1   8   4     2776.09     2908.02     30.61 o
   2   8   4      757.60      729.06     10.52 o
   3   8   4     1522.76     1534.36     16.46 o
   4   8   4      623.52      558.25      8.28 o
   5   8   4        6.00        3.12      2.24 o
   6   8   4       71.13       48.76      3.31 o
   7   8   4      464.44      454.42      8.47 o
   8   8   4       10.10        3.35      2.95 o
   9   8   4        9.96        4.22      2.98 o
  10   8   4       46.91       43.39      3.99 o
  11   8   4      110.49      108.42      5.50 o
  12   8   4        7.49        1.17      3.69 o
  13   8   4       97.12      106.00      6.17 o
  14   8   4       21.34       28.81      5.21 o
  15   8   4        0.00       -0.13      5.30 o
  16   8   4       86.36      127.37     14.19 o
 -19   9   4        0.72       -2.85      8.72 o
 -18   9   4       52.94       47.59      6.02 o
 -17   9   4       12.33       13.15      5.04 o
 -16   9   4       16.45       15.08      4.82 o
 -15   9   4       86.34       96.96      6.20 o
 -14   9   4       32.06       37.21      4.68 o
 -13   9   4      361.47      355.49      8.36 o
 -12   9   4       69.13       64.51      4.24 o
 -11   9   4        1.16       -0.51      2.70 o
 -10   9   4      316.89      303.10      7.80 o
  -9   9   4        1.14        3.92      2.09 o
  -8   9   4       29.01       35.28      2.56 o
  -7   9   4      239.40      228.33      4.48 o
  -6   9   4      695.02      713.88     11.04 o
  -5   9   4     1717.39     1839.92     19.11 o
  -4   9   4      124.88      131.77      4.23 o
  -3   9   4      935.67      951.13     12.02 o
  -2   9   4        4.74        1.46      1.16 o
  -1   9   4      207.17      211.86      4.98 o
   0   9   4       15.05       19.08      1.62 o
   1   9   4       50.91       75.48      3.42 o
   2   9   4      433.76      418.03     10.60 o
   3   9   4       65.75       57.49      3.10 o
   4   9   4        9.48       12.89      2.41 o
   5   9   4      175.30      156.09      4.92 o
   6   9   4      112.25      104.24      4.35 o
   7   9   4       89.79       83.75      4.36 o
   8   9   4       28.38       36.58      4.06 o
   9   9   4      112.92       97.62      5.34 o
  10   9   4       49.44       35.37      4.33 o
  11   9   4        0.01       -2.81      3.70 o
  12   9   4       99.34      105.04      6.87 o
  13   9   4       19.96       15.57      4.94 o
  14   9   4       54.38       61.42      7.35 o
  15   9   4       88.25       97.67      8.53 o
 -18  10   4        0.86       -1.86      4.97 o
 -17  10   4        0.16        7.21      4.93 o
 -16  10   4        2.10        4.88      4.69 o
 -15  10   4      216.73      242.71      9.17 o
 -14  10   4       10.69        7.24      4.12 o
 -13  10   4       57.85       78.33      5.58 o
 -12  10   4       89.39       80.27      5.20 o
 -11  10   4      418.01      404.17      8.38 o
 -10  10   4        3.43        0.73      2.79 o
  -9  10   4      166.86      179.53      5.42 o
  -8  10   4      274.40      264.06      8.00 o
  -7  10   4     2332.15     2209.83     22.87 o
  -6  10   4      123.36      118.57      3.95 o
  -5  10   4      770.29      798.18     11.52 o
  -4  10   4      124.15      124.20      3.55 o
  -3  10   4      111.48      154.78      4.17 o
  -2  10   4        0.03       -0.78      1.19 o
  -1  10   4      570.15      519.05      7.62 o
   0  10   4     1102.84     1143.38     12.88 o
   1  10   4       27.29       17.84      1.82 o
   2  10   4       43.48       41.53      4.16 o
   3  10   4      295.19      281.21      6.24 o
   4  10   4      321.00      326.13      6.71 o
   5  10   4       10.18        5.48      2.79 o
   6  10   4       60.84       45.80      3.76 o
   7  10   4        0.18       -3.27      3.27 o
   8  10   4       36.49       39.06      4.25 o
   9  10   4      115.49      105.82      7.77 o
  10  10   4       11.62       11.04      3.90 o
  11  10   4       14.85        9.35      4.19 o
  12  10   4        3.04       -2.21      4.31 o
  13  10   4       17.71       12.38      5.78 o
  14  10   4        0.49        4.19      5.89 o
  15  10   4        6.04        9.31      9.92 o
 -18  11   4      112.22      148.72      9.58 o
 -17  11   4       77.96      101.10      7.37 o
 -16  11   4        8.84        6.15      4.83 o
 -15  11   4        0.33       -0.49      4.30 o
 -14  11   4        5.58        1.44      4.03 o
 -13  11   4       42.20       48.09      6.05 o
 -12  11   4       21.80       26.61      4.34 o
 -11  11   4       59.18       63.81      5.33 o
 -10  11   4      225.38      220.89      8.44 o
  -9  11   4      133.22      130.47      5.49 o
  -8  11   4      244.61      236.45      6.70 o
  -7  11   4       87.55       85.02      3.76 o
  -6  11   4      332.90      336.27      6.40 o
  -5  11   4      837.82      830.18     12.27 o
  -4  11   4       89.43       71.65      3.91 o
  -3  11   4       32.73       27.81      2.78 o
  -2  11   4      377.44      364.66      6.67 o
  -1  11   4      936.34      966.14     13.20 o
   0  11   4      546.26      497.27      7.50 o
   1  11   4     1237.29     1103.12     31.03 o
   2  11   4     1347.31     1276.26     16.67 o
   3  11   4       90.78       82.60      3.82 o
   4  11   4        6.91        1.49      3.09 o
   5  11   4      102.68       90.35      4.97 o
   6  11   4     1173.47     1113.58     16.26 o
   7  11   4      367.76      343.29      8.61 o
   8  11   4        0.38        6.21      3.41 o
   9  11   4       35.31       29.18      4.36 o
  10  11   4        1.61        5.84      4.10 o
  11  11   4        4.68       -4.00      4.00 o
  12  11   4       23.23       22.01      5.88 o
  13  11   4        0.89        1.74      5.47 o
  14  11   4       16.50       15.68      6.21 o
 -17  12   4       50.70       66.67      6.82 o
 -16  12   4       47.54       38.63      5.83 o
 -15  12   4       53.40       53.02      5.84 o
 -14  12   4       13.02       13.11      4.54 o
 -13  12   4       76.04       91.68      5.89 o
 -12  12   4       22.96       24.69      4.67 o
 -11  12   4      149.69      150.03      6.40 o
 -10  12   4       71.29       70.36      6.67 o
  -9  12   4       58.76       50.43      4.16 o
  -8  12   4      190.30      174.74      6.45 o
  -7  12   4      190.00      187.17      8.39 o
  -6  12   4      140.16      138.38      5.27 o
  -5  12   4      470.01      442.98      9.41 o
  -4  12   4      175.68      163.34      5.47 o
  -3  12   4      265.99      212.24      5.60 o
  -2  12   4      812.00      805.29     11.06 o
  -1  12   4      266.91      263.48      6.49 o
   0  12   4      378.85      341.41      8.90 o
   1  12   4      573.18      528.23      9.53 o
   2  12   4       53.68       42.40      3.80 o
   3  12   4      154.90      130.29      5.33 o
   4  12   4      336.44      344.82      8.14 o
   5  12   4      286.09      301.35      7.95 o
   6  12   4        3.41       -1.56      3.07 o
   7  12   4        0.08       -1.15      3.25 o
   8  12   4       24.34       27.89      4.12 o
   9  12   4       59.36       57.21      5.08 o
  10  12   4       95.37      122.37      6.61 o
  11  12   4       14.74        7.36      5.10 o
  12  12   4       24.45       30.34      5.94 o
  13  12   4        1.99        3.10      5.92 o
  14  12   4       27.22       29.47     10.43 o
 -17  13   4       27.45       35.32      8.06 o
 -16  13   4       25.57       32.39      5.66 o
 -15  13   4       25.46       23.54      7.81 o
 -14  13   4       75.22       77.71      6.05 o
 -13  13   4        0.05       -0.52      4.51 o
 -12  13   4       23.18       20.23      5.88 o
 -11  13   4        0.25       -4.47      4.47 o
 -10  13   4      274.82      284.17      8.25 o
  -9  13   4        7.04       -0.18      3.38 o
  -8  13   4       11.59       15.18      3.50 o
  -7  13   4        0.74       -2.89      2.89 o
  -6  13   4      107.78       92.91      4.56 o
  -5  13   4      357.21      337.81     11.90 o
  -4  13   4      949.80      812.06     12.60 o
  -3  13   4     1041.20     1017.85     13.39 o
  -2  13   4      798.95      696.81     11.32 o
  -1  13   4        8.16       -2.90      2.90 o
   0  13   4     2691.03     2484.66     28.52 o
   1  13   4      438.46      408.02     11.15 o
   2  13   4      199.43      165.70      8.75 o
   3  13   4      429.82      354.89      8.49 o
   4  13   4       20.40       13.28      3.60 o
   5  13   4        0.83       -3.08      3.08 o
   6  13   4      201.13      191.73      6.85 o
   7  13   4       35.60       33.79      4.29 o
   8  13   4       35.24       32.29      4.40 o
   9  13   4       65.32       71.68      6.25 o
  10  13   4        3.63        4.49      4.81 o
  11  13   4       51.31       54.23      6.84 o
  12  13   4       13.18        9.92      5.65 o
  13  13   4        1.83       -1.54      5.82 o
 -16  14   4       20.59       28.98      7.55 o
 -15  14   4       13.43       12.80      5.79 o
 -14  14   4       33.71       21.57      5.23 o
 -13  14   4       57.83       53.30      5.68 o
 -12  14   4        1.40        0.09      4.09 o
 -11  14   4       84.28       82.17      5.64 o
 -10  14   4       29.07       34.68      4.74 o
  -9  14   4        0.29       -3.04      3.39 o
  -8  14   4      155.94      165.33      8.59 o
  -7  14   4        2.91       -2.94      2.94 o
  -6  14   4       40.26       44.58      5.56 o
  -5  14   4        4.46        4.05      2.96 o
  -4  14   4        2.57       -0.18      2.80 o
  -3  14   4      472.18      406.65      7.95 o
  -2  14   4      232.63      226.68      6.80 o
  -1  14   4       22.76       10.71      3.34 o
   0  14   4       49.61       52.71      4.25 o
   1  14   4       25.30       15.30      3.49 o
   2  14   4     1412.14     1366.61     18.66 o
   3  14   4       39.08       45.65      4.28 o
   4  14   4      241.95      228.78      7.16 o
   5  14   4        4.51       -2.03      3.31 o
   6  14   4        3.25       -0.60      3.33 o
   7  14   4       30.30       27.73      4.24 o
   8  14   4        5.62        3.47      4.54 o
   9  14   4       11.46        9.04      8.27 o
  10  14   4       63.68       70.50      6.66 o
  11  14   4        0.12        4.92      5.43 o
  12  14   4       37.23       28.27      6.46 o
  13  14   4        6.51        8.80      9.33 o
 -16  15   4        0.26       -8.34      8.34 o
 -15  15   4        3.16        5.93      6.72 o
 -14  15   4        6.96        1.87      5.32 o
 -13  15   4       13.50        3.19      5.13 o
 -12  15   4      136.33      154.56      7.53 o
 -11  15   4       87.49       77.98      5.84 o
 -10  15   4       41.06       36.69      4.66 o
  -9  15   4       99.79      110.96      6.96 o
  -8  15   4        3.90        8.11      3.74 o
  -7  15   4        0.66       -3.17      3.26 o
  -6  15   4      268.08      251.91      7.35 o
  -5  15   4        4.95       13.89      3.57 o
  -4  15   4       11.65        5.50      2.94 o
  -3  15   4       10.27        7.22      3.25 o
  -2  15   4       31.98       40.18      4.51 o
  -1  15   4      384.51      339.56      8.24 o
   0  15   4       51.83       52.03      4.13 o
   1  15   4      240.18      216.01      6.90 o
   2  15   4       11.74       11.17      3.52 o
   3  15   4       25.13       21.05      4.03 o
   4  15   4       43.76       38.11      4.31 o
   5  15   4        9.48        7.49      3.70 o
   6  15   4       20.01       13.45      4.48 o
   7  15   4       24.03       15.03      4.76 o
   8  15   4        4.09        6.64      4.73 o
   9  15   4       10.81       14.62      5.27 o
  10  15   4        9.29        2.52      5.30 o
  11  15   4        2.82        4.11      6.60 o
  12  15   4        0.21       -4.57      6.54 o
 -15  16   4       25.39       28.31      7.54 o
 -14  16   4        0.74       -5.29      5.29 o
 -13  16   4        4.62       -4.99      4.99 o
 -12  16   4       32.38       28.31      5.74 o
 -11  16   4      109.00      102.78      7.07 o
 -10  16   4        3.68        1.55      4.02 o
  -9  16   4        4.21        7.11      3.97 o
  -8  16   4      124.28      107.70      5.75 o
  -7  16   4       21.53       21.94      3.97 o
  -6  16   4        6.85        7.10      3.65 o
  -5  16   4        0.28       -3.22      3.22 o
  -4  16   4      214.23      212.41      6.54 o
  -3  16   4        1.50        5.96      3.31 o
  -2  16   4        0.10       -2.77      3.14 o
  -1  16   4       50.99       57.81      4.44 o
   0  16   4      162.57      199.08      6.72 o
   1  16   4        5.95        1.76      5.47 o
   2  16   4      111.64      101.27      5.35 o
   3  16   4       26.50       16.36      5.65 o
   4  16   4       65.02       78.09      5.87 o
   5  16   4       66.03       63.50      5.94 o
   6  16   4      164.65      161.64      7.89 o
   7  16   4        5.52        2.73      4.69 o
   8  16   4        0.07       -2.76      4.56 o
   9  16   4       33.61       38.41      6.07 o
  10  16   4       16.40       16.57      5.84 o
  11  16   4        1.25        1.30      5.76 o
 -14  17   4       29.99       33.75      7.52 o
 -13  17   4        8.35        6.37      5.48 o
 -12  17   4       71.20       77.61      7.09 o
 -11  17   4       11.15       18.65      6.60 o
 -10  17   4        0.75       -4.61      4.61 o
  -9  17   4        0.26       -1.51      4.23 o
  -8  17   4        4.06        0.19      4.23 o
  -7  17   4        4.24        6.40      4.24 o
  -6  17   4       10.33       12.85      3.77 o
  -5  17   4       38.18       29.57      3.75 o
  -4  17   4        0.40       -2.13      3.17 o
  -3  17   4        1.25        2.74      3.34 o
  -2  17   4       18.48       19.13      3.84 o
  -1  17   4        6.31        7.29      4.49 o
   0  17   4       32.89       22.65      4.27 o
   1  17   4       11.46       10.43      4.10 o
   2  17   4       40.79       33.68      4.75 o
   3  17   4        0.90        5.14      4.16 o
   4  17   4        0.27       -2.53      4.28 o
   5  17   4       21.30       35.76      5.33 o
   6  17   4       15.87       16.03      5.37 o
   7  17   4        1.44       -4.54      4.54 o
   8  17   4        5.76       13.58      5.63 o
   9  17   4        0.80       -4.92      4.92 o
  10  17   4        4.63        8.21      5.90 o
  11  17   4        3.09       14.88     12.12 o
 -13  18   4        1.55       -1.69     10.74 o
 -12  18   4       11.09       17.20      5.63 o
 -11  18   4        7.50        9.55      5.83 o
 -10  18   4       26.41       18.38      5.37 o
  -9  18   4        1.91       -5.73      5.73 o
  -8  18   4       71.23       58.51      6.02 o
  -7  18   4        6.56        0.55      6.05 o
  -6  18   4        1.43       -3.16      3.84 o
  -5  18   4        1.51        4.66      4.03 o
  -4  18   4       79.71       76.85      5.53 o
  -3  18   4       30.07       23.58      4.53 o
  -2  18   4        3.44        0.42      5.09 o
  -1  18   4       20.37       21.20      4.46 o
   0  18   4       26.22       16.90      4.43 o
   1  18   4       73.49       74.24      8.15 o
   2  18   4        6.37        7.29      4.57 o
   3  18   4       91.99       94.74      6.44 o
   4  18   4        2.70       -4.11      4.51 o
   5  18   4       76.50       98.39      7.10 o
   6  18   4        6.33       13.16      5.43 o
   7  18   4       13.98       13.06      5.29 o
   8  18   4        2.44       -5.06      5.06 o
   9  18   4        0.45        1.13      5.67 o
  10  18   4        5.85       -4.96      9.72 o
 -12  19   4        0.17       -8.15      8.15 o
 -11  19   4       12.78       14.57      7.17 o
 -10  19   4       16.88       16.98      6.67 o
  -9  19   4        0.01       -0.90     10.47 o
  -8  19   4       85.18      101.96      7.24 o
  -7  19   4       40.07       40.71      5.70 o
  -6  19   4      344.01      400.02     17.82 o
  -5  19   4       35.78       43.20      5.43 o
  -4  19   4        2.78        0.19      4.31 o
  -3  19   4       70.71       86.04      6.15 o
  -2  19   4       16.94        9.09      5.01 o
  -1  19   4        5.40        4.27      4.28 o
   0  19   4       46.57       48.64      5.55 o
   1  19   4       15.52       12.37      4.65 o
   2  19   4       61.44       68.09      6.06 o
   3  19   4        0.04       -3.90      4.28 o
   4  19   4       45.96       40.87      5.86 o
   5  19   4       15.21        9.00      5.83 o
   6  19   4       59.10       72.29      7.01 o
   7  19   4       28.18       28.59      6.13 o
   8  19   4        3.99       15.64      6.62 o
 -10  20   4        6.51        9.67      8.61 o
  -9  20   4       56.11       76.41     14.50 o
  -8  20   4       39.85       37.33      7.32 o
  -7  20   4       44.70       35.35      7.38 o
  -6  20   4        3.51        7.42      6.57 o
  -5  20   4       36.18       38.30      7.45 o
  -4  20   4       53.29       49.28      5.81 o
  -3  20   4       25.61       27.89      5.51 o
  -2  20   4        0.13        0.79      5.57 o
  -1  20   4      117.91      145.12      9.07 o
   0  20   4       22.61       25.34      5.22 o
   1  20   4       61.61       82.17      6.48 o
   2  20   4       14.00       23.66      5.32 o
   3  20   4        8.25        8.07      5.10 o
   4  20   4       39.99       41.78      5.99 o
   5  20   4       20.25       24.40      5.90 o
   6  20   4       38.13       54.87      7.32 o
   7  20   4        6.67        3.40      6.47 o
  -9  21   4        7.99       -4.62      8.34 o
  -8  21   4       85.56       64.46     10.58 o
  -7  21   4        7.13        6.89      6.78 o
  -6  21   4        0.24       -6.26      6.26 o
  -5  21   4       12.60        3.01      6.62 o
  -4  21   4        1.00       -5.93      6.78 o
  -3  21   4       33.37       32.71      7.41 o
  -2  21   4       28.26       35.54      7.79 o
  -1  21   4        1.59       10.63      6.63 o
   0  21   4        7.62        4.13      6.87 o
   1  21   4       19.59       22.57      5.57 o
   2  21   4        2.72       -4.84      4.84 o
   3  21   4        1.52        1.02      4.99 o
   4  21   4        3.10       -5.14      5.14 o
   5  21   4       11.83        9.56      6.19 o
  -6  22   4      102.32      131.97     14.33 o
  -5  22   4        0.61        0.07      8.73 o
  -4  22   4       10.68        5.41     12.49 o
  -3  22   4        0.25        2.30      7.03 o
  -2  22   4       56.49       69.02      9.90 o
  -1  22   4       34.19       47.25      8.67 o
   0  22   4        7.71        2.34      7.26 o
   1  22   4        2.16       -1.24      7.28 o
   2  22   4        9.83        5.90      8.76 o
   3  22   4        0.41        5.99     11.02 o
 -20   1   5       13.23        4.93      9.73 o
 -19   1   5        2.76        3.17      5.70 o
 -18   1   5        0.03       -3.49      5.01 o
 -17   1   5        2.96       -1.14      4.58 o
 -16   1   5       48.19       58.56      5.04 o
 -15   1   5       57.89       54.71      4.26 o
 -14   1   5        3.24       -1.65      2.94 o
 -13   1   5      233.64      233.54      8.50 o
 -12   1   5       74.25       61.46      3.59 o
 -11   1   5       93.27      115.10      6.05 o
 -10   1   5       54.95       42.91      2.49 o
  -9   1   5     8095.73     8134.41     66.65 o
  -8   1   5      187.73      133.13      6.40 o
  -7   1   5      193.22      195.40      3.51 o
  -6   1   5    11147.08    12266.34     86.33 o
  -5   1   5      305.68      318.44      3.78 o
  -4   1   5     9330.96    10285.54     72.72 o
  -3   1   5     5011.68     5332.23     40.57 o
  -2   1   5     3146.08     3394.99     24.88 o
  -1   1   5     3203.81     3431.89     24.94 o
   0   1   5      305.50      317.20      3.56 o
   1   1   5       68.95       80.72      2.17 o
   2   1   5        3.03       10.76      1.56 o
   3   1   5        0.47        7.99      1.51 o
   4   1   5      105.88      107.94      3.36 o
   5   1   5      174.48      125.39      3.69 o
   6   1   5      225.48      230.79      5.17 o
   7   1   5      775.72      794.72     10.87 o
   8   1   5      221.26      197.61      7.43 o
   9   1   5     1466.55     1557.51     18.60 o
  10   1   5      139.13      129.76      5.22 o
  11   1   5      251.38      238.13      7.22 o
  12   1   5       92.12      106.21      5.64 o
  13   1   5        4.60        1.60      3.90 o
  14   1   5       17.33       14.64      4.67 o
  15   1   5       72.35       83.20      8.67 o
  16   1   5       26.12       29.55      5.89 o
 -20   2   5        0.08       -1.57      6.69 o
 -19   2   5       77.18       94.14      7.97 o
 -18   2   5       49.21       55.63      6.59 o
 -17   2   5       40.08       43.90      5.20 o
 -16   2   5       75.66       79.43      5.55 o
 -15   2   5        0.49       -3.57      3.57 o
 -14   2   5       46.29       36.11      4.76 o
 -13   2   5       44.99       36.41      5.83 o
 -12   2   5      302.89      291.55      6.54 o
 -11   2   5        3.58        1.17      2.08 o
 -10   2   5       81.08       79.34      2.99 o
  -9   2   5      123.28      147.91      3.76 o
  -8   2   5       64.28       57.93      2.17 o
  -7   2   5     5203.36     5594.20     43.09 o
  -6   2   5      530.57      618.02      6.36 o
  -5   2   5      248.67      242.92      3.11 o
  -4   2   5     3396.91     3570.56     27.73 o
  -3   2   5     1084.18     1167.79     10.60 o
  -2   2   5      213.35      227.00      2.87 o
  -1   2   5      174.00      152.11      2.24 o
   0   2   5      192.79      215.29      3.07 o
   1   2   5     1748.91     1935.16     16.91 o
   2   2   5      104.08       99.15      2.99 o
   3   2   5     2414.56     2616.91     23.03 o
   4   2   5     3413.50     3422.29     29.73 o
   5   2   5      140.89      158.32      3.89 o
   6   2   5       70.17       56.88      2.96 o
   7   2   5       65.93       50.30      3.25 o
   8   2   5      289.01      282.60      6.74 o
   9   2   5      168.90      182.61      6.11 o
  10   2   5        5.27        3.72      3.14 o
  11   2   5      196.95      176.68      6.77 o
  12   2   5        0.86       -0.45      3.52 o
  13   2   5       73.90       74.63      5.11 o
  14   2   5        1.96       11.48      4.23 o
  15   2   5        0.15        1.58      4.85 o
  16   2   5        1.15        1.15      5.69 o
 -20   3   5       75.46      106.14     10.26 o
 -19   3   5        4.41        4.34      6.86 o
 -18   3   5       22.77       21.46      5.83 o
 -17   3   5       11.81        9.60      4.50 o
 -16   3   5       17.96       12.65      4.18 o
 -15   3   5       11.84       21.92      4.16 o
 -14   3   5       98.30       90.83      4.61 o
 -13   3   5      227.62      202.90      7.42 o
 -12   3   5      465.82      469.78      8.22 o
 -11   3   5        8.20        3.56      2.63 o
 -10   3   5      154.71      165.98      4.16 o
  -9   3   5     1116.60     1167.93     12.17 o
  -8   3   5       13.03       18.36      2.08 o
  -7   3   5     1792.63     2025.77     21.02 o
  -6   3   5      851.61      902.36      8.43 o
  -5   3   5       15.79       21.88      2.61 o
  -4   3   5     5041.24     5437.35     44.75 o
  -3   3   5       28.01       19.91      1.85 o
  -2   3   5      241.92      253.00      4.07 o
  -1   3   5      204.90      220.99      2.82 o
   0   3   5      287.47      329.47      4.67 o
   1   3   5      375.56      340.32      4.43 o
   2   3   5     2285.87     2358.72     22.37 o
   3   3   5     1296.41     1546.79     15.83 o
   4   3   5      700.48      767.23      8.85 o
   5   3   5      537.85      570.59      7.57 o
   6   3   5     1074.77     1042.05     11.81 o
   7   3   5       90.57       69.18      3.28 o
   8   3   5      933.81      916.32     11.66 o
   9   3   5       29.55       14.08      2.93 o
  10   3   5       59.42       56.90      3.76 o
  11   3   5       67.99       51.78      4.12 o
  12   3   5       17.99       17.38      3.73 o
  13   3   5       17.73       12.58      3.91 o
  14   3   5       90.24      100.37      5.82 o
  15   3   5        0.00       -4.40      4.40 o
  16   3   5        8.86       10.25      5.81 o
 -20   4   5       34.79       39.53      6.76 o
 -19   4   5       30.22       45.17      8.19 o
 -18   4   5       25.25       27.25      6.03 o
 -17   4   5        4.59        0.08      4.53 o
 -16   4   5        5.33       -3.30      3.95 o
 -15   4   5       46.33       56.24      4.89 o
 -14   4   5       15.69        7.84      3.65 o
 -13   4   5      195.45      201.22      6.38 o
 -12   4   5      251.91      233.34      7.80 o
 -11   4   5       79.02       75.96      4.76 o
 -10   4   5      285.12      301.39      6.10 o
  -9   4   5      297.10      280.35      4.88 o
  -8   4   5      115.56      146.70      3.64 o
  -7   4   5       15.69       24.05      1.61 o
  -6   4   5       31.15       30.75      2.40 o
  -5   4   5      886.36      982.13      8.24 o
  -4   4   5     1134.81     1292.26     11.94 o
  -3   4   5        1.19        0.05      1.57 o
  -2   4   5     1905.16     2096.81     22.20 o
  -1   4   5       67.05       80.24      1.78 o
   0   4   5      303.63      239.85      3.39 o
   1   4   5     1000.05     1046.00     11.06 o
   2   4   5     2090.12     2166.29     20.85 o
   3   4   5        2.78        2.43      1.38 o
   4   4   5       21.02       20.18      2.26 o
   5   4   5       14.03       12.98      1.96 o
   6   4   5       52.99       27.84      2.46 o
   7   4   5      359.26      348.04      6.50 o
   8   4   5      310.62      294.19      6.39 o
   9   4   5      503.81      501.95      8.56 o
  10   4   5       28.75       22.45      3.25 o
  11   4   5        8.23        6.40      3.19 o
  12   4   5       15.62        6.74      3.38 o
  13   4   5       34.31       38.10      4.47 o
  14   4   5       15.52        8.80      4.66 o
  15   4   5        4.82        1.78      4.84 o
  16   4   5        0.56       -6.32      6.32 o
 -20   5   5        0.33        7.03      7.58 o
 -19   5   5       23.27       21.27      5.93 o
 -18   5   5       16.40        7.30      4.64 o
 -17   5   5        8.90        2.93      4.06 o
 -16   5   5       69.07       63.35      5.25 o
 -15   5   5        9.12        2.87      3.72 o
 -14   5   5      156.28      164.02      6.68 o
 -13   5   5        2.50       -4.49      4.49 o
 -12   5   5     1244.62     1237.89     15.31 o
 -11   5   5        3.46       -0.64      2.00 o
 -10   5   5      486.16      453.28      6.83 o
  -9   5   5     1321.32     1276.61     12.15 o
  -8   5   5        7.12        7.43      1.12 o
  -7   5   5      836.13      866.17      8.41 o
  -6   5   5        9.36        9.29      1.02 o
  -5   5   5        1.75        3.55      1.01 o
  -4   5   5     1021.29     1136.34     11.52 o
  -3   5   5      586.27      751.90     10.65 o
  -2   5   5      123.17      157.92      2.94 o
  -1   5   5        7.66        5.60      1.61 o
   0   5   5      109.38      112.30      2.98 o
   1   5   5     1155.68     1246.28     22.35 o
   2   5   5     1063.42     1145.71     12.40 o
   3   5   5      586.26      585.19      7.75 o
   4   5   5      103.30      113.00      3.65 o
   5   5   5        0.88        0.57      1.86 o
   6   5   5      950.91      857.64     10.55 o
   7   5   5       58.38       60.56      3.42 o
   8   5   5      335.08      331.68      6.97 o
   9   5   5      365.53      347.66      8.14 o
  10   5   5       32.00       21.57      3.25 o
  11   5   5      100.94       98.14      5.34 o
  12   5   5       32.99       21.92      3.92 o
  13   5   5        4.58        0.82      4.14 o
  14   5   5        2.92       -1.38      4.48 o
  15   5   5        2.52       -0.93      4.87 o
  16   5   5        3.48       -7.15      7.15 o
 -20   6   5        0.17       -3.18     10.62 o
 -19   6   5       12.54        2.36      9.94 o
 -18   6   5       40.97       36.98      5.48 o
 -17   6   5        0.18        4.04      4.15 o
 -16   6   5        0.25       -3.69      3.69 o
 -15   6   5        2.06       -3.15      3.15 o
 -14   6   5       10.85        7.83      3.38 o
 -13   6   5        4.19        2.30      2.93 o
 -12   6   5      608.88      644.72     10.16 o
 -11   6   5        8.54        8.11      2.17 o
 -10   6   5        9.81        9.73      1.80 o
  -9   6   5      211.02      211.13      4.79 o
  -8   6   5      809.02      870.20      8.78 o
  -7   6   5       18.95       15.00      1.60 o
  -6   6   5      317.70      334.29      4.35 o
  -5   6   5      120.94      127.16      4.07 o
  -4   6   5     4019.36     4253.49     38.45 o
  -3   6   5        0.06       -0.88      0.88 o
  -2   6   5     1453.31     1690.42     16.51 o
  -1   6   5     2666.97     2938.13     25.37 o
   0   6   5     1681.61     1739.39     17.13 o
   1   6   5       34.51       27.57      1.55 o
   2   6   5      668.19      652.34      9.18 o
   3   6   5      243.29      215.67      4.49 o
   4   6   5      110.46       77.49      3.24 o
   5   6   5      631.15      588.63      8.66 o
   6   6   5       47.00       37.77      3.08 o
   7   6   5     1076.32     1063.39     12.81 o
   8   6   5      299.63      291.58      6.55 o
   9   6   5      172.64      157.03      5.63 o
  10   6   5        0.67        1.78      3.02 o
  11   6   5       76.29       65.32      4.40 o
  12   6   5       65.46       60.14      5.10 o
  13   6   5       55.26       52.61      5.36 o
  14   6   5       24.49       17.73      4.96 o
  15   6   5       20.30       33.88      5.63 o
 -19   7   5        5.91       -3.37      5.48 o
 -18   7   5        0.01       -4.34      4.34 o
 -17   7   5        1.13        0.43      4.36 o
 -16   7   5        2.26        1.85      3.98 o
 -15   7   5       41.80       39.43      4.69 o
 -14   7   5      106.35       94.13      4.98 o
 -13   7   5     1100.12      997.72     13.96 o
 -12   7   5       80.15       81.51      4.15 o
 -11   7   5      158.97      115.99      6.41 o
 -10   7   5      666.58      643.70      8.57 o
  -9   7   5       54.59       57.12      2.81 o
  -8   7   5      242.98      258.33      4.37 o
  -7   7   5      171.07      158.99      3.54 o
  -6   7   5     2307.49     2303.30     19.03 o
  -5   7   5        3.59       -0.89      1.12 o
  -4   7   5       27.44       16.10      1.89 o
  -3   7   5      152.62      172.67      4.37 o
  -2   7   5      622.95      761.00      9.81 o
  -1   7   5      239.29      288.68      4.36 o
   0   7   5      938.90     1080.21     11.71 o
   1   7   5      270.06      302.83      4.49 o
   2   7   5     1421.27     1488.05     17.47 o
   3   7   5     2073.06     2082.46     21.16 o
   4   7   5      282.66      256.77      5.45 o
   5   7   5      178.99      193.34      5.27 o
   6   7   5      602.29      544.79      9.05 o
   7   7   5       79.98       54.99      4.54 o
   8   7   5        0.26       -2.74      2.74 o
   9   7   5        3.63        1.53      2.89 o
  10   7   5        3.53       -3.53      3.53 o
  11   7   5        5.68        9.86      3.85 o
  12   7   5       41.57       42.53      5.35 o
  13   7   5        4.73        4.20      4.18 o
  14   7   5        6.94       13.95      4.91 o
  15   7   5       84.39       99.21      7.12 o
 -19   8   5        0.41       -4.71      4.71 o
 -18   8   5        0.42       -0.34      4.78 o
 -17   8   5      202.20      214.46      9.87 o
 -16   8   5       79.86       84.80      6.13 o
 -15   8   5        1.12        2.08      3.89 o
 -14   8   5        0.04       -0.33      3.78 o
 -13   8   5      273.92      251.40      8.86 o
 -12   8   5      227.02      218.47      6.32 o
 -11   8   5      615.66      574.82      9.37 o
 -10   8   5        6.05        8.71      2.51 o
  -9   8   5       64.90       72.58      2.94 o
  -8   8   5       48.70       35.23      2.15 o
  -7   8   5        1.48        0.41      1.13 o
  -6   8   5        8.63       12.52      1.51 o
  -5   8   5      166.29      179.10      3.15 o
  -4   8   5       44.23       52.32      2.64 o
  -3   8   5      562.87      596.19      8.54 o
  -2   8   5        1.32       -0.76      1.51 o
  -1   8   5       31.07       41.69      1.99 o
   0   8   5     1371.77     1357.57     14.41 o
   1   8   5      952.49      988.52     10.36 o
   2   8   5     1201.83     1259.61     15.58 o
   3   8   5      142.47      133.88      4.23 o
   4   8   5      513.54      509.24      7.99 o
   5   8   5      391.04      362.51      7.09 o
   6   8   5       28.89       38.35      3.51 o
   7   8   5     1486.44     1344.87     16.55 o
   8   8   5        3.70        2.29      3.00 o
   9   8   5       11.82        6.17      4.20 o
  10   8   5        0.09       -1.93      3.57 o
  11   8   5       44.37       58.97      5.29 o
  12   8   5       85.75       80.01      6.03 o
  13   8   5      121.69      145.93      7.63 o
  14   8   5      174.33      201.65      9.01 o
  15   8   5       12.87       36.26     16.81 o
 -19   9   5        0.62       -5.05      5.05 o
 -18   9   5        0.54       -2.46      4.75 o
 -17   9   5        0.33        4.89      4.58 o
 -16   9   5       59.16       59.06      5.62 o
 -15   9   5       68.24       64.38      5.51 o
 -14   9   5       43.44       24.72      4.43 o
 -13   9   5      426.82      442.84     10.15 o
 -12   9   5       14.47        8.91      3.10 o
 -11   9   5       93.10       99.73      4.36 o
 -10   9   5        1.48       -2.18      2.39 o
  -9   9   5       61.30       63.58      3.02 o
  -8   9   5      124.38      116.10      4.01 o
  -7   9   5        1.10       -0.49      1.97 o
  -6   9   5     1181.89     1157.07     12.78 o
  -5   9   5      453.72      451.21      5.75 o
  -4   9   5      177.92      158.96      3.46 o
  -3   9   5      766.28      809.83     10.27 o
  -2   9   5     1084.31     1061.02     10.11 o
  -1   9   5        0.29       -1.56      1.56 o
   0   9   5      339.90      379.39      7.39 o
   1   9   5        0.36       -1.52      1.52 o
   2   9   5     2288.94     2233.64     25.12 o
   3   9   5     1346.14     1287.11     14.81 o
   4   9   5      304.73      295.48      6.59 o
   5   9   5     1760.15     1691.80     18.95 o
   6   9   5     1566.77     1509.28     17.92 o
   7   9   5        0.63       -4.22      4.22 o
   8   9   5      237.64      261.68     12.94 o
   9   9   5        0.30        0.18      3.44 o
  10   9   5       23.20       17.63      4.29 o
  11   9   5        5.09        9.63      4.25 o
  12   9   5        0.01        0.37      4.53 o
  13   9   5        6.89       -0.57      4.99 o
  14   9   5        0.63       -5.79      5.79 o
  15   9   5        1.80        9.25      9.65 o
 -18  10   5        0.02        0.73      4.97 o
 -17  10   5        0.15        6.03      4.85 o
 -16  10   5       34.78       34.72      5.21 o
 -15  10   5       43.57       31.20      5.54 o
 -14  10   5        1.41        6.79      3.97 o
 -13  10   5      205.37      197.37      7.53 o
 -12  10   5       53.56       48.06      4.55 o
 -11  10   5      259.05      251.68      7.49 o
 -10  10   5        0.54       -1.91      2.67 o
  -9  10   5        4.64       -2.53      3.70 o
  -8  10   5      106.89       96.62      4.42 o
  -7  10   5        1.51       -0.54      1.79 o
  -6  10   5       67.31       50.87      2.61 o
  -5  10   5      197.55      201.62      4.20 o
  -4  10   5       12.38       17.24      1.77 o
  -3  10   5       35.43       43.63      2.01 o
  -2  10   5        0.37       -1.21      1.21 o
  -1  10   5      211.33      198.84      4.43 o
   0  10   5      362.97      334.19      5.91 o
   1  10   5       66.98       62.73      3.45 o
   2  10   5      223.50      203.00      5.08 o
   3  10   5     1476.25     1370.77     17.75 o
   4  10   5      265.92      230.91      6.74 o
   5  10   5       28.05       26.54      3.79 o
   6  10   5        3.17       -3.22      3.22 o
   7  10   5      143.45      121.67      5.74 o
   8  10   5       19.25       15.40      5.07 o
   9  10   5        9.09        8.82      3.84 o
  10  10   5       31.49       37.54      4.70 o
  11  10   5        0.24       -1.56      3.98 o
  12  10   5        6.03       -0.80      4.57 o
  13  10   5        2.15        7.33      5.78 o
  14  10   5        3.39        8.08      7.32 o
 -18  11   5      133.91      156.60      8.74 o
 -17  11   5        7.44        3.60      5.18 o
 -16  11   5        1.19       -4.33      4.33 o
 -15  11   5       36.20       32.28      5.20 o
 -14  11   5      134.67      115.43      6.49 o
 -13  11   5       49.56       55.52      5.04 o
 -12  11   5      216.49      187.65      7.21 o
 -11  11   5      263.10      275.65     10.07 o
 -10  11   5       36.54       49.89      4.09 o
  -9  11   5      191.78      182.82      6.16 o
  -8  11   5      125.12      133.90      5.14 o
  -7  11   5      189.78      176.62      5.75 o
  -6  11   5        5.89        1.28      1.97 o
  -5  11   5      497.90      425.20      6.55 o
  -4  11   5       33.15       28.74      2.42 o
  -3  11   5      182.99      164.25      5.05 o
  -2  11   5      304.82      275.20      4.54 o
  -1  11   5        0.77        1.64      2.32 o
   0  11   5     1604.48     1514.78     18.61 o
   1  11   5      113.32       92.66      4.41 o
   2  11   5      863.89      848.45     12.64 o
   3  11   5      415.57      427.13      8.80 o
   4  11   5       44.27       28.78      3.80 o
   5  11   5        0.02       -3.02      3.02 o
   6  11   5        5.02       -3.11      3.25 o
   7  11   5        0.91       -0.35      3.28 o
   8  11   5       86.96       90.55      5.42 o
   9  11   5       36.59       30.62      4.45 o
  10  11   5       75.66       90.07      5.96 o
  11  11   5        0.16        0.57      4.29 o
  12  11   5      114.41      162.89     11.87 o
  13  11   5        0.13       -4.76      5.73 o
  14  11   5       33.43       38.86     12.40 o
 -18  12   5       80.74       91.06      8.64 o
 -17  12   5       64.17       57.12      6.71 o
 -16  12   5      193.39      229.38     10.33 o
 -15  12   5        5.95        3.73      4.42 o
 -14  12   5        2.16        1.36      4.20 o
 -13  12   5       36.57       24.94      4.51 o
 -12  12   5        8.01        5.91      3.81 o
 -11  12   5        7.48        6.03      3.76 o
 -10  12   5       17.48       22.79      3.82 o
  -9  12   5      131.20      122.13      5.37 o
  -8  12   5      203.85      193.41      6.28 o
  -7  12   5        1.53       -2.17      2.55 o
  -6  12   5      450.46      426.30      7.08 o
  -5  12   5        9.79        1.98      1.96 o
  -4  12   5      393.40      343.84      5.98 o
  -3  12   5     1077.62     1004.02     11.31 o
  -2  12   5      103.01       85.86      3.46 o
  -1  12   5      478.17      427.04     10.41 o
   0  12   5       15.40       22.30      3.83 o
   1  12   5     2587.73     2409.40     27.59 o
   2  12   5     2779.57     2625.51     29.98 o
   3  12   5      607.30      552.17     10.45 o
   4  12   5        0.45       -3.19      3.19 o
   5  12   5      142.04      143.82      5.95 o
   6  12   5       56.10       55.78      4.50 o
   7  12   5       74.49       73.58      5.03 o
   8  12   5       23.03       26.56      4.32 o
   9  12   5       15.15       13.25      4.29 o
  10  12   5        4.22        4.61      4.40 o
  11  12   5        1.55        1.05      5.00 o
  12  12   5        0.40        7.14      5.96 o
  13  12   5        2.65        0.44      5.87 o
 -17  13   5        5.99        7.64      6.07 o
 -16  13   5        0.64        1.30      4.84 o
 -15  13   5        1.83       -4.19      4.50 o
 -14  13   5        0.12       -4.25      4.34 o
 -13  13   5       17.02       16.40      7.32 o
 -12  13   5       15.46        8.91      4.05 o
 -11  13   5      287.18      329.12     12.52 o
 -10  13   5       57.57       53.29      4.69 o
  -9  13   5      432.27      410.54      9.20 o
  -8  13   5      126.11      118.69      5.20 o
  -7  13   5       39.40       38.04      3.57 o
  -6  13   5       16.96       11.71      2.89 o
  -5  13   5        5.44        4.43      2.62 o
  -4  13   5        6.52        2.27      2.68 o
  -3  13   5        1.90        3.66      2.01 o
  -2  13   5        1.49        3.92      2.71 o
  -1  13   5      481.50      482.81      9.15 o
   0  13   5       21.42       30.22      3.67 o
   1  13   5      109.04      118.56      5.24 o
   2  13   5      692.64      590.83     10.78 o
   3  13   5       22.96       26.13      3.70 o
   4  13   5        9.33        5.58      3.38 o
   5  13   5       47.65       46.50      4.20 o
   6  13   5       59.31       65.21      4.91 o
   7  13   5       30.17       34.57      4.33 o
   8  13   5       22.58       17.80      4.33 o
   9  13   5       10.36        6.28      4.27 o
  10  13   5       30.56       20.49      5.52 o
  11  13   5       33.37       37.95      6.43 o
  12  13   5        1.08       -3.44      5.71 o
  13  13   5        6.71       -1.71      9.49 o
 -16  14   5       87.21      105.69      7.56 o
 -15  14   5       14.31       15.36      5.25 o
 -14  14   5        2.87        1.94      4.54 o
 -13  14   5       79.45       89.73      6.07 o
 -12  14   5        5.19        2.32      4.07 o
 -11  14   5        1.97       -1.87      4.04 o
 -10  14   5        3.53       -2.67      3.73 o
  -9  14   5        0.15       -3.11      3.11 o
  -8  14   5       16.51        8.10      3.32 o
  -7  14   5        6.37        4.80      2.92 o
  -6  14   5        6.04        4.91      2.85 o
  -5  14   5        3.68       -1.85      2.62 o
  -4  14   5      184.25      169.31      5.36 o
  -3  14   5      342.24      334.12      7.08 o
  -2  14   5      285.30      212.46      6.20 o
  -1  14   5      131.99      146.97      5.52 o
   0  14   5      629.48      557.49     10.24 o
   1  14   5      248.29      253.26      7.09 o
   2  14   5      122.83      100.83      5.01 o
   3  14   5       59.10       45.94      4.04 o
   4  14   5       26.12       29.27      3.91 o
   5  14   5       81.58       70.66      6.32 o
   6  14   5        1.21        3.63      3.60 o
   7  14   5       34.89       29.66      4.60 o
   8  14   5       42.62       45.01      5.70 o
   9  14   5        3.52       -4.93      4.93 o
  10  14   5        5.45        3.46      5.08 o
  11  14   5       60.49       70.76      8.50 o
  12  14   5       58.43       49.87      8.27 o
 -16  15   5       17.80       22.37      7.36 o
 -15  15   5       43.27       61.19      7.88 o
 -14  15   5        6.91        9.72      4.98 o
 -13  15   5       44.30       52.22      5.67 o
 -12  15   5       14.85       12.98      4.60 o
 -11  15   5        3.05        3.70      3.96 o
 -10  15   5       18.87       14.37      5.18 o
  -9  15   5      311.63      302.04      8.37 o
  -8  15   5       52.28       56.04      4.55 o
  -7  15   5       18.89       21.49      3.60 o
  -6  15   5      168.01      156.11      5.99 o
  -5  15   5      119.76      134.54      5.19 o
  -4  15   5        6.21       -2.76      2.76 o
  -3  15   5      175.77      175.88      6.40 o
  -2  15   5       55.82       62.53      4.06 o
  -1  15   5      231.11      192.06      6.25 o
   0  15   5        5.38       -0.46      2.97 o
   1  15   5       22.57       13.26      3.44 o
   2  15   5       15.22       10.51      3.39 o
   3  15   5        0.15        0.09      3.22 o
   4  15   5        2.58       -3.30      3.30 o
   5  15   5       80.92      102.47      5.71 o
   6  15   5       45.88       40.68      4.79 o
   7  15   5       13.47       -0.80      5.41 o
   8  15   5       41.51       41.09      5.87 o
   9  15   5       45.19       39.07      7.64 o
  10  15   5       62.19       68.19      7.34 o
  11  15   5       89.40      117.84      8.56 o
 -15  16   5       11.20        5.15      8.76 o
 -14  16   5        6.39        3.67      5.31 o
 -13  16   5      107.45      123.49      7.97 o
 -12  16   5       94.65      109.74      6.77 o
 -11  16   5       45.38       47.24      5.64 o
 -10  16   5      207.18      205.16      7.65 o
  -9  16   5        1.43       -3.45      3.45 o
  -8  16   5        3.51        1.23      3.45 o
  -7  16   5       93.13       99.35      5.52 o
  -6  16   5        1.92       -2.94      2.94 o
  -5  16   5        4.72       -2.82      2.82 o
  -4  16   5      242.22      230.82      9.49 o
  -3  16   5        3.82        0.35      3.11 o
  -2  16   5      389.92      371.26      8.61 o
  -1  16   5       15.56       10.81      3.63 o
   0  16   5       42.24       29.94      3.91 o
   1  16   5        9.26        4.74      3.47 o
   2  16   5       21.55       25.06      3.99 o
   3  16   5       13.26        9.77      3.76 o
   4  16   5       30.92       27.72      4.61 o
   5  16   5        4.46       11.22      4.53 o
   6  16   5        0.05       -4.26      4.37 o
   7  16   5       50.25       45.20      6.01 o
   8  16   5       26.81       45.94      6.25 o
   9  16   5        0.91       -5.37      5.37 o
  10  16   5       19.01       18.59      6.14 o
  11  16   5        0.12       -8.71      8.71 o
 -14  17   5        6.56       13.33      9.17 o
 -13  17   5       32.74       23.32      7.06 o
 -12  17   5      139.01      164.16     10.24 o
 -11  17   5        0.02       -1.91      6.30 o
 -10  17   5       25.05       19.78      4.92 o
  -9  17   5      242.91      255.67      8.82 o
  -8  17   5        0.66       -2.94      3.58 o
  -7  17   5      191.61      254.74      9.27 o
  -6  17   5        3.92        8.54      3.30 o
  -5  17   5       20.88       12.62      3.28 o
  -4  17   5       42.94       49.76      5.71 o
  -3  17   5        1.60       -2.51      3.05 o
  -2  17   5      125.07      138.18      7.21 o
  -1  17   5      118.68      124.91      5.76 o
   0  17   5       10.12        6.83      3.39 o
   1  17   5       22.11       26.88      4.64 o
   2  17   5      238.75      258.41      9.54 o
   3  17   5        3.26       -4.14      4.14 o
   4  17   5       40.33       46.77      5.33 o
   5  17   5        2.84        0.70      5.41 o
   6  17   5      187.51      224.05     16.86 o
   7  17   5        0.12       -4.75      4.75 o
   8  17   5        0.51       -5.00      5.00 o
   9  17   5        0.77       -2.29      5.18 o
  10  17   5        3.88       -6.25      6.25 o
 -13  18   5       11.59       -0.75      8.34 o
 -12  18   5       18.33       18.43      6.97 o
 -11  18   5       31.57       50.50     14.11 o
 -10  18   5        1.08       -4.39      5.99 o
  -9  18   5       17.87       12.34      6.16 o
  -8  18   5      108.64      136.73      9.19 o
  -7  18   5       22.84       18.79      6.48 o
  -6  18   5      111.67      108.95      8.40 o
  -5  18   5       21.45       24.03      4.31 o
  -4  18   5        6.89        1.91      3.66 o
  -3  18   5       12.07        7.41      3.76 o
  -2  18   5        0.47        0.64      4.06 o
  -1  18   5        8.93       10.11      3.82 o
   0  18   5        7.56        5.90      3.84 o
   1  18   5       67.92       80.38      5.87 o
   2  18   5        7.88        7.19      5.25 o
   3  18   5       14.39       21.89      4.89 o
   4  18   5       18.15       24.30      7.48 o
   5  18   5      124.16      152.70      8.08 o
   6  18   5       21.29       27.32      5.98 o
   7  18   5        8.20        3.43      5.23 o
   8  18   5       14.12       24.16      5.96 o
   9  18   5        0.00       -0.81      6.41 o
 -12  19   5        4.67      -10.06     12.95 o
 -11  19   5        1.62        1.37      6.39 o
 -10  19   5        4.61       12.23      6.57 o
  -9  19   5        2.27       -3.65      6.70 o
  -8  19   5       30.75       22.09     14.04 o
  -7  19   5        0.01       -0.90      6.14 o
  -6  19   5      108.17      132.57      9.24 o
  -5  19   5        0.18        8.67      6.15 o
  -4  19   5        4.88        6.50      7.17 o
  -3  19   5       34.60       41.54      7.18 o
  -2  19   5       28.40       30.52      6.94 o
  -1  19   5        0.37       -3.75      3.75 o
   0  19   5       19.70       23.09      4.50 o
   1  19   5       29.41       35.54      8.27 o
   2  19   5       20.92       21.80      5.00 o
   3  19   5       14.70        9.67      6.04 o
   4  19   5        8.44       10.83      5.13 o
   5  19   5       50.71       51.51      6.24 o
   6  19   5       31.05       29.81      6.10 o
   7  19   5       25.39       36.40      6.48 o
   8  19   5       15.86       31.58     10.71 o
 -10  20   5        6.41        2.92      8.34 o
  -9  20   5       11.18        9.78      9.19 o
  -8  20   5        0.63       -3.12      7.45 o
  -7  20   5        4.18        4.90      6.25 o
  -6  20   5       35.14       35.97      7.42 o
  -5  20   5       20.97        6.29      7.87 o
  -4  20   5      162.85      197.90     11.35 o
  -3  20   5       53.42       47.35      9.08 o
  -2  20   5       69.44       77.00      8.81 o
  -1  20   5       59.73       75.41      8.70 o
   0  20   5       14.49       10.98      7.26 o
   1  20   5        0.63       -6.43      6.43 o
   2  20   5        0.00       -8.24      8.44 o
   3  20   5        5.73       -3.86      4.44 o
   4  20   5       18.51       14.25      6.20 o
   5  20   5       28.77       33.86      6.24 o
   6  20   5        4.27        1.69      7.28 o
  -9  21   5        9.68       -3.31      8.25 o
  -8  21   5       30.97       42.20      9.58 o
  -7  21   5        6.34        2.40      6.47 o
  -6  21   5        0.20       -4.47      8.33 o
  -5  21   5        7.34       19.81      8.97 o
  -4  21   5       10.64        2.66      9.46 o
  -3  21   5        9.83       15.75      7.18 o
  -2  21   5       25.17       47.45      8.06 o
  -1  21   5        2.84        3.82      6.80 o
   0  21   5        6.24       -6.37      6.37 o
   1  21   5       10.68       11.61      7.39 o
   2  21   5        3.21       -5.92      6.64 o
   3  21   5        0.05       -4.37      6.51 o
   4  21   5       17.58       29.67      9.72 o
  -6  22   5       39.49       52.20     10.58 o
  -5  22   5       83.25       85.63     11.51 o
  -4  22   5       14.01        6.19      8.86 o
  -3  22   5        1.40       -6.41     11.30 o
  -2  22   5       11.76       25.49      9.40 o
  -1  22   5       28.63       16.31     11.02 o
   0  22   5       32.31       33.02     10.28 o
   1  22   5        1.13       -5.02      8.32 o
   2  22   5        0.82       14.90      9.54 o
 -21   0   6        5.81      -12.67     12.67 o
 -20   0   6       13.70       29.20     13.78 o
 -19   0   6       38.11       42.92      9.33 o
 -18   0   6       14.98       10.93      7.37 o
 -17   0   6      121.20      133.62     10.71 o
 -16   0   6      755.19      749.04     22.02 o
 -15   0   6       97.07      113.55      7.42 o
 -14   0   6      281.00      270.00      9.86 o
 -13   0   6      966.29     1045.17     19.41 o
 -12   0   6     1409.76     1449.20     23.76 o
 -11   0   6     2943.54     2852.75     40.04 o
 -10   0   6     1429.66     1478.74     19.85 o
  -9   0   6      792.14      743.84     13.37 o
  -8   0   6       24.56       22.59      2.33 o
  -7   0   6     6595.50     6973.69     82.32 o
  -6   0   6     1457.41     1622.55     19.38 o
  -5   0   6     7685.70     8512.17     90.42 o
  -4   0   6    17445.23    19531.69    204.37 o
  -3   0   6       11.65       30.34      2.07 o
  -2   0   6      255.47      178.41      3.57 o
  -1   0   6     1551.27     1484.68     22.87 o
   0   0   6     2893.39     2982.27     38.37 o
   1   0   6       92.31      102.20      3.70 o
   2   0   6       75.91       87.39      4.34 o
   3   0   6     2622.71     2610.66     35.37 o
   4   0   6      989.81     1053.93     18.92 o
   5   0   6      114.62       90.94      5.85 o
   6   0   6     1016.16     1014.19     17.82 o
   7   0   6      907.85      919.73     17.70 o
   8   0   6      154.50      138.29      7.52 o
   9   0   6       85.12       81.35      6.22 o
  10   0   6       88.40       76.39      6.56 o
  11   0   6      447.52      489.90     14.50 o
  12   0   6      249.87      269.71     11.96 o
  13   0   6        2.99       -5.18      5.81 o
  14   0   6        0.06       -2.69      6.55 o
  15   0   6       32.12       75.22     11.69 o
  16   0   6        4.08        3.31     13.78 o
 -21   1   6        3.91        1.71      9.33 o
 -20   1   6        0.14        5.29      7.61 o
 -19   1   6      133.01      154.91      9.08 o
 -18   1   6        0.92       -0.93      4.70 o
 -17   1   6       94.09       91.07      6.75 o
 -16   1   6       55.43       51.25      5.56 o
 -15   1   6      483.82      485.33     10.54 o
 -14   1   6       30.00       21.20      3.39 o
 -13   1   6       62.85       60.52      3.78 o
 -12   1   6      237.73      243.39      9.13 o
 -11   1   6      137.93      149.34      4.68 o
 -10   1   6      166.10      157.43      4.03 o
  -9   1   6        3.79        3.82      1.65 o
  -8   1   6      425.51      488.85      5.93 o
  -7   1   6      627.28      698.85      8.66 o
  -6   1   6      449.68      585.36      6.13 o
  -5   1   6      959.85     1037.48      9.19 o
  -4   1   6     4834.77     5735.26     43.66 o
  -3   1   6     1986.95     2346.29     18.68 o
  -2   1   6       63.26       60.98      1.48 o
  -1   1   6     2201.75     2344.81     18.66 o
   0   1   6      308.08      280.17      3.76 o
   1   1   6      419.61      356.12      5.05 o
   2   1   6       16.15        8.95      1.79 o
   3   1   6      210.50      232.78      4.30 o
   4   1   6      289.18      310.52      5.58 o
   5   1   6       15.45       12.42      2.11 o
   6   1   6       17.02       19.90      2.51 o
   7   1   6        8.14        6.53      2.77 o
   8   1   6      227.66      242.06      6.33 o
   9   1   6        6.68        3.68      2.95 o
  10   1   6       54.00       36.28      3.96 o
  11   1   6      161.29      166.64      6.82 o
  12   1   6        0.80       -0.16      3.85 o
  13   1   6       67.15       67.29      5.50 o
  14   1   6       43.39       70.23      5.95 o
  15   1   6        2.37        8.70      5.23 o
 -21   2   6        8.00       12.32      9.93 o
 -20   2   6       26.64       20.46      7.84 o
 -19   2   6        6.30       -4.58      6.25 o
 -18   2   6       33.99       44.84      6.34 o
 -17   2   6        0.41       -4.92      5.09 o
 -16   2   6      378.84      393.57     10.24 o
 -15   2   6       15.23       11.59      3.81 o
 -14   2   6       25.24       21.95      6.68 o
 -13   2   6        5.73       -2.19      2.79 o
 -12   2   6       13.20        4.35      2.96 o
 -11   2   6      468.72      448.24      6.94 o
 -10   2   6      129.79      119.61      3.69 o
  -9   2   6      426.29      461.42      8.15 o
  -8   2   6       13.90       22.09      1.66 o
  -7   2   6     5420.60     5999.57     46.07 o
  -6   2   6      262.63      277.64      3.67 o
  -5   2   6        2.47        2.55      0.93 o
  -4   2   6      534.26      631.69      6.51 o
  -3   2   6       22.82       51.01      1.54 o
  -2   2   6      843.98     1054.43      9.78 o
  -1   2   6     2163.04     2221.90     17.79 o
   0   2   6      112.39      130.02      2.88 o
   1   2   6     1252.63     1284.75     13.07 o
   2   2   6       91.94       93.59      4.41 o
   3   2   6       52.26       48.05      2.18 o
   4   2   6      871.29      773.57      9.03 o
   5   2   6       92.05       76.90      3.10 o
   6   2   6        1.81        2.21      2.00 o
   7   2   6        0.16       -2.10      2.10 o
   8   2   6       30.61       44.04      4.18 o
   9   2   6       28.75       27.24      3.34 o
  10   2   6       40.40       24.37      5.29 o
  11   2   6       32.56       39.16      4.12 o
  12   2   6       35.88       37.18      4.33 o
  13   2   6       85.32       82.93      5.40 o
  14   2   6        6.24        1.07      4.67 o
  15   2   6       69.97       91.47      6.93 o
 -20   3   6       26.33       32.58      7.94 o
 -19   3   6       34.52       42.02      8.15 o
 -18   3   6       65.36       70.50     11.94 o
 -17   3   6       28.00       30.97      5.57 o
 -16   3   6        5.04        5.88      5.33 o
 -15   3   6      409.78      388.46     11.24 o
 -14   3   6       38.77       31.63      4.07 o
 -13   3   6      462.42      430.55      8.63 o
 -12   3   6       39.60       44.90      3.19 o
 -11   3   6      379.00      375.35      6.29 o
 -10   3   6      340.79      354.92      6.27 o
  -9   3   6       68.02       45.59      2.21 o
  -8   3   6     2082.21     2243.43     21.92 o
  -7   3   6        1.90        0.42      1.10 o
  -6   3   6     1593.45     1488.95     12.78 o
  -5   3   6     3972.50     4306.78     35.76 o
  -4   3   6      309.07      321.03      3.91 o
  -3   3   6    11077.63    12227.01    129.72 o
  -2   3   6     2448.62     2599.88     20.67 o
  -1   3   6      440.19      549.82      5.95 o
   0   3   6       26.74       33.24      1.51 o
   1   3   6     1200.96     1305.41     13.36 o
   2   3   6       32.91       52.60      2.15 o
   3   3   6      374.02      428.01      6.30 o
   4   3   6       19.07       17.48      1.97 o
   5   3   6     1209.66     1258.13     13.41 o
   6   3   6      216.05      198.08      5.48 o
   7   3   6       15.79       15.81      2.69 o
   8   3   6      485.32      466.70      8.08 o
   9   3   6       88.38       68.74      3.97 o
  10   3   6        0.05       -2.76      2.76 o
  11   3   6       38.29       33.75      4.44 o
  12   3   6        1.31       -1.15      3.50 o
  13   3   6       19.62       18.37      4.60 o
  14   3   6       16.79       11.92      4.96 o
  15   3   6       14.08       17.22      5.55 o
 -20   4   6        6.78        2.71      5.58 o
 -19   4   6       17.36        3.51      6.67 o
 -18   4   6       69.02       91.41      8.56 o
 -17   4   6       32.63       28.03      5.52 o
 -16   4   6        2.52       -2.97      3.73 o
 -15   4   6       29.14       34.55      4.45 o
 -14   4   6      183.87      196.99      7.05 o
 -13   4   6      164.00      141.86      5.84 o
 -12   4   6       35.96       38.83      3.10 o
 -11   4   6      283.56      278.75      5.36 o
 -10   4   6      126.06       98.09      3.57 o
  -9   4   6     1247.54     1294.78     14.29 o
  -8   4   6      396.40      446.82      5.41 o
  -7   4   6       10.97        8.24      0.98 o
  -6   4   6      680.13      772.04      6.88 o
  -5   4   6      571.50      589.43      6.38 o
  -4   4   6       92.29       95.78      4.02 o
  -3   4   6      658.32      775.35     11.58 o
  -2   4   6      472.76      524.10      5.65 o
  -1   4   6     4989.79     5633.90     46.16 o
   0   4   6      496.54      631.59      8.50 o
   1   4   6      692.22      770.97      8.92 o
   2   4   6      255.42      255.91      4.56 o
   3   4   6        4.33        7.00      2.83 o
   4   4   6      134.49      152.67      4.08 o
   5   4   6      127.01      114.99      4.10 o
   6   4   6        0.10       -2.08      2.08 o
   7   4   6      450.64      377.35      7.07 o
   8   4   6      421.24      392.39      7.53 o
   9   4   6      143.66      115.63      4.70 o
  10   4   6        7.57        4.60      3.16 o
  11   4   6        4.20       -1.53      3.19 o
  12   4   6        1.03       -3.73      3.73 o
  13   4   6        3.70       -0.82      4.39 o
  14   4   6       47.78       67.55      6.13 o
  15   4   6        5.72        1.03      5.23 o
 -20   5   6        2.22        2.11      5.74 o
 -19   5   6       10.83        6.17      5.49 o
 -18   5   6        0.47       -1.81      5.60 o
 -17   5   6       21.58       20.09      4.66 o
 -16   5   6      148.90      116.26      7.31 o
 -15   5   6      346.93      345.01     10.03 o
 -14   5   6       74.07       68.02      4.78 o
 -13   5   6       52.15       40.37      4.05 o
 -12   5   6       72.67       67.75      4.85 o
 -11   5   6        1.86       -1.89      1.89 o
 -10   5   6       80.82       73.41      2.84 o
  -9   5   6       84.55       85.69      2.63 o
  -8   5   6     1405.54     1466.66     14.13 o
  -7   5   6       29.31       48.85      2.36 o
  -6   5   6      934.01      965.31     10.48 o
  -5   5   6      821.38      902.46      9.60 o
  -4   5   6       27.07        5.94      3.28 o
  -3   5   6     1239.49     1277.59     20.06 o
  -2   5   6     5099.25     5401.50     48.68 o
  -1   5   6     3894.29     4173.90     37.73 o
   0   5   6     1174.80     1174.88     12.19 o
   1   5   6      772.37      782.98      8.25 o
   2   5   6        1.98       -1.10      1.31 o
   3   5   6       14.45       13.68      2.01 o
   4   5   6      676.57      681.18      9.24 o
   5   5   6      220.66      213.73      5.21 o
   6   5   6      233.61      230.25      5.81 o
   7   5   6      127.16      126.99      5.41 o
   8   5   6      402.36      348.44      7.48 o
   9   5   6       15.78        9.14      2.99 o
  10   5   6        4.56       -0.50      3.01 o
  11   5   6        1.61       -3.37      3.37 o
  12   5   6        0.99       -0.70      3.91 o
  13   5   6      118.25      140.81      6.93 o
  14   5   6       44.06       37.31      5.59 o
  15   5   6       21.17       20.24      6.32 o
 -20   6   6        1.35        3.35      6.12 o
 -19   6   6        0.05       -4.35      4.94 o
 -18   6   6        0.92       -4.09      4.45 o
 -17   6   6        5.74        1.95      4.21 o
 -16   6   6       27.89       20.90      4.28 o
 -15   6   6       14.96       13.01      4.01 o
 -14   6   6      482.11      412.74      8.72 o
 -13   6   6      161.92      130.90      6.00 o
 -12   6   6       17.48       18.52      2.92 o
 -11   6   6      117.89       88.58      4.29 o
 -10   6   6       35.70       27.68      2.26 o
  -9   6   6       65.07       70.56      2.67 o
  -8   6   6      931.78      875.17      9.57 o
  -7   6   6      345.89      281.64      3.87 o
  -6   6   6       10.01        8.60      1.52 o
  -5   6   6       48.07       61.50      1.95 o
  -4   6   6      215.36      190.26      3.37 o
  -3   6   6       12.79       18.62      1.77 o
  -2   6   6      815.32     1038.02     10.29 o
  -1   6   6       42.31       53.09      2.52 o
   0   6   6      169.59      214.84      4.72 o
   1   6   6      304.16      329.38      4.62 o
   2   6   6        0.79        2.21      0.93 o
   3   6   6      179.72      175.59      4.26 o
   4   6   6      584.94      536.55      8.04 o
   5   6   6      535.62      545.09      8.61 o
   6   6   6      208.51      190.45      5.58 o
   7   6   6      686.10      669.07     10.41 o
   8   6   6       70.45       78.18      4.89 o
   9   6   6        7.41       -1.02      3.18 o
  10   6   6       12.35       10.84      3.86 o
  11   6   6       29.28       22.56      4.25 o
  12   6   6        3.87       -0.40      4.01 o
  13   6   6       18.03       21.74      4.85 o
  14   6   6       34.57       30.46      5.55 o
  15   6   6       77.53       82.27      8.53 o
 -20   7   6        1.77       -5.50      5.50 o
 -19   7   6        0.51       -4.98      4.98 o
 -18   7   6        7.19        1.82      4.57 o
 -17   7   6       66.76       61.01      5.64 o
 -16   7   6        8.14        4.14      4.15 o
 -15   7   6        2.16       -3.53      3.53 o
 -14   7   6       43.59       54.11      7.56 o
 -13   7   6        1.49       -2.66      2.66 o
 -12   7   6       76.58       71.49      3.97 o
 -11   7   6        8.02        1.46      2.70 o
 -10   7   6      736.73      775.31     13.36 o
  -9   7   6      531.65      538.34      7.98 o
  -8   7   6       11.47       13.03      1.83 o
  -7   7   6      348.41      345.24      4.74 o
  -6   7   6      170.98      189.79      3.80 o
  -5   7   6        5.56        3.56      1.37 o
  -4   7   6      377.80      401.11      6.14 o
  -3   7   6        0.05        0.72      1.22 o
  -2   7   6      269.44      269.01      4.88 o
  -1   7   6      118.76      119.64      3.38 o
   0   7   6     1149.25     1172.47     12.59 o
   1   7   6      165.95      193.28      4.10 o
   2   7   6      334.06      252.71      9.15 o
   3   7   6       13.67       17.03      2.84 o
   4   7   6     1102.31     1006.42     12.44 o
   5   7   6        1.89        4.64      2.60 o
   6   7   6        7.15        1.81      2.96 o
   7   7   6      117.13      115.46      5.95 o
   8   7   6        3.23       -3.05      3.24 o
   9   7   6        8.00        9.62      3.75 o
  10   7   6       88.15      108.06      6.33 o
  11   7   6       89.16       86.49      5.95 o
  12   7   6        2.74        8.43      4.84 o
  13   7   6       29.92       53.04      7.59 o
  14   7   6        4.74       11.05      5.46 o
  15   7   6        0.78        1.55      7.84 o
 -19   8   6        7.59        2.39      6.31 o
 -18   8   6       14.61       12.53      5.05 o
 -17   8   6       29.39       19.16      4.86 o
 -16   8   6        6.85        5.41      4.22 o
 -15   8   6       13.45       12.37      4.09 o
 -14   8   6       20.87       11.28      3.89 o
 -13   8   6      164.11      155.37      6.23 o
 -12   8   6      164.00      158.81      5.39 o
 -11   8   6     1283.73     1247.03     15.34 o
 -10   8   6       21.08       24.36      2.81 o
  -9   8   6     1267.41     1185.46     13.86 o
  -8   8   6      353.05      351.73      4.97 o
  -7   8   6      159.30      173.84      3.06 o
  -6   8   6      210.68      192.64      4.94 o
  -5   8   6      524.23      534.19      8.11 o
  -4   8   6      182.14      209.63      6.58 o
  -3   8   6       23.61       31.29      2.10 o
  -2   8   6       12.90       24.26      2.75 o
  -1   8   6      409.46      412.97      6.92 o
   0   8   6       24.98       21.03      1.79 o
   1   8   6     1956.33     1836.07     18.84 o
   2   8   6     1123.20     1179.91     13.37 o
   3   8   6       29.61       16.57      2.80 o
   4   8   6     1564.40     1555.68     17.45 o
   5   8   6      181.23      195.31      5.71 o
   6   8   6        3.55        1.01      3.29 o
   7   8   6      352.78      355.45      8.61 o
   8   8   6      205.19      191.24      6.95 o
   9   8   6      178.81      173.48      7.28 o
  10   8   6        8.67       12.43      4.23 o
  11   8   6       46.77       64.39      5.77 o
  12   8   6       13.04       16.65      5.72 o
  13   8   6       37.94       50.64      6.11 o
  14   8   6       12.80       24.41      5.96 o
 -19   9   6        8.77       -0.28      5.88 o
 -18   9   6        1.42        2.97      4.67 o
 -17   9   6        0.16       -1.61      4.28 o
 -16   9   6       17.20        8.63      4.52 o
 -15   9   6        2.72       -0.68      3.83 o
 -14   9   6       37.30       36.43      4.50 o
 -13   9   6       52.55       62.80      4.79 o
 -12   9   6       97.41       88.21      6.73 o
 -11   9   6      476.34      467.15      9.46 o
 -10   9   6      709.23      730.78     10.53 o
  -9   9   6      918.83      913.89     11.89 o
  -8   9   6        7.18        9.91      2.02 o
  -7   9   6      309.67      272.82      5.24 o
  -6   9   6       72.39       77.76      3.57 o
  -5   9   6       20.34       30.30      2.98 o
  -4   9   6      313.05      316.32      5.31 o
  -3   9   6        4.38        3.62      2.35 o
  -2   9   6       12.25       23.38      2.29 o
  -1   9   6     1090.28     1182.42     14.93 o
   0   9   6       36.18       21.43      2.18 o
   1   9   6     1127.60     1088.62     12.68 o
   2   9   6       97.70      107.44      4.47 o
   3   9   6     1825.77     1704.81     20.61 o
   4   9   6      115.07      122.53      5.16 o
   5   9   6       32.90       32.12      3.82 o
   6   9   6       80.35       67.21      4.60 o
   7   9   6       56.51       50.13      4.44 o
   8   9   6       49.23       39.89      4.42 o
   9   9   6      138.85      147.30      6.62 o
  10   9   6       39.19       32.64      4.92 o
  11   9   6       16.93       11.61      4.69 o
  12   9   6        9.71        1.71      4.74 o
  13   9   6        1.42       10.94      5.49 o
  14   9   6        0.05       -8.71      8.71 o
 -19  10   6       85.00      104.60     34.14 o
 -18  10   6        4.57        1.76      4.95 o
 -17  10   6        3.27        2.07      4.76 o
 -16  10   6       61.76       58.85      5.64 o
 -15  10   6        8.40        7.65      4.20 o
 -14  10   6       30.72       33.98      5.33 o
 -13  10   6       19.59       11.49      4.03 o
 -12  10   6      489.67      516.15     11.99 o
 -11  10   6      319.13      312.04     12.30 o
 -10  10   6       63.17       70.75      4.23 o
  -9  10   6      207.06      206.67      6.12 o
  -8  10   6       24.03       26.31      4.87 o
  -7  10   6       72.50       61.74      2.63 o
  -6  10   6       46.81       50.80      3.80 o
  -5  10   6        6.34        2.06      2.24 o
  -4  10   6      565.17      566.24      9.22 o
  -3  10   6     1553.29     1570.54     17.41 o
  -2  10   6      197.05      189.42      5.40 o
  -1  10   6       21.15       20.22      1.71 o
   0  10   6       37.25       41.25      2.67 o
   1  10   6        8.85        6.69      2.39 o
   2  10   6      291.49      271.81      6.65 o
   3  10   6      265.24      252.00      6.91 o
   4  10   6     1335.62     1317.64     17.73 o
   5  10   6      224.80      207.32      6.68 o
   6  10   6      121.18      116.36      5.54 o
   7  10   6      108.77      104.88      5.44 o
   8  10   6      238.05      257.16      8.14 o
   9  10   6        5.75       -3.49      3.83 o
  10  10   6        3.86       -1.61      4.11 o
  11  10   6       18.31       21.77      5.48 o
  12  10   6      112.71      137.48      7.59 o
  13  10   6        4.40       -3.76      7.32 o
  14  10   6       25.81       23.40     10.04 o
 -18  11   6       55.13       50.94      6.47 o
 -17  11   6       41.45       51.56      7.46 o
 -16  11   6       19.14       15.31      5.41 o
 -15  11   6       58.16       56.65      5.52 o
 -14  11   6      143.40      152.12      7.44 o
 -13  11   6        4.21        6.65      4.04 o
 -12  11   6      117.81      101.81      5.60 o
 -11  11   6       25.05       29.19      4.02 o
 -10  11   6       43.80       41.93      3.72 o
  -9  11   6        0.04       -2.49      2.49 o
  -8  11   6      714.26      702.19      9.47 o
  -7  11   6       75.98       74.50      2.92 o
  -6  11   6     1272.49     1266.91     19.35 o
  -5  11   6       10.17        3.97      3.24 o
  -4  11   6       46.61       44.16      3.99 o
  -3  11   6      678.97      658.11     11.06 o
  -2  11   6      328.24      301.52      8.27 o
  -1  11   6      290.15      273.41      8.53 o
   0  11   6       20.53       19.76      2.77 o
   1  11   6      778.20      783.00     11.78 o
   2  11   6        0.86       -2.80      2.80 o
   3  11   6      991.98      903.74     13.60 o
   4  11   6     1446.35     1299.29     17.89 o
   5  11   6       31.54       30.87      3.84 o
   6  11   6       50.65       43.12      4.81 o
   7  11   6       18.33       18.87      3.93 o
   8  11   6        2.44       -3.89      3.91 o
   9  11   6       53.29       57.22      5.32 o
  10  11   6        6.84        5.77      4.36 o
  11  11   6       61.59       60.55      5.92 o
  12  11   6       15.01       17.03      5.77 o
  13  11   6        3.16        1.32      5.87 o
 -18  12   6       21.38       17.37      6.70 o
 -17  12   6       17.57       32.59      5.88 o
 -16  12   6       23.72       37.57      5.46 o
 -15  12   6        9.59        7.03      4.53 o
 -14  12   6        7.15        3.63      4.31 o
 -13  12   6        2.51       -0.53      3.93 o
 -12  12   6       29.70       30.12      4.44 o
 -11  12   6      504.53      518.24     11.35 o
 -10  12   6      265.69      277.44      7.67 o
  -9  12   6       16.58       21.06      3.92 o
  -8  12   6        6.62        3.32      2.55 o
  -7  12   6      394.20      392.48      8.34 o
  -6  12   6        8.89       13.78      3.89 o
  -5  12   6      221.09      221.97      7.59 o
  -4  12   6      412.27      409.44     11.12 o
  -3  12   6       44.79       35.08      3.74 o
  -2  12   6       33.85       37.27      4.72 o
  -1  12   6      100.85       86.17      5.01 o
   0  12   6       45.95       52.19      3.60 o
   1  12   6      511.20      512.82     10.33 o
   2  12   6      303.49      274.52     14.15 o
   3  12   6      211.99      200.86      6.69 o
   4  12   6      461.54      412.84      9.08 o
   5  12   6      117.61      110.52      5.43 o
   6  12   6        4.65        2.50      3.36 o
   7  12   6       20.81       23.55      4.12 o
   8  12   6        0.05       -3.97      3.97 o
   9  12   6       22.77       20.66      4.60 o
  10  12   6        3.55        3.60      4.55 o
  11  12   6        4.77       -5.09      5.09 o
  12  12   6       27.65       25.87      6.38 o
  13  12   6        0.22       -3.58      9.35 o
 -17  13   6       55.39       59.78      6.55 o
 -16  13   6       86.41      102.53      9.42 o
 -15  13   6       31.29       30.03      5.39 o
 -14  13   6       23.25       24.31      4.86 o
 -13  13   6       35.27       23.88      4.47 o
 -12  13   6       61.08       61.83      5.18 o
 -11  13   6      575.99      568.92     11.52 o
 -10  13   6       35.80       43.07      4.23 o
  -9  13   6        2.70        0.53      2.99 o
  -8  13   6      155.09      149.24      5.31 o
  -7  13   6        6.38        4.13      2.24 o
  -6  13   6        7.10        4.16      3.75 o
  -5  13   6      250.44      263.08      8.35 o
  -4  13   6      599.33      597.30     11.22 o
  -3  13   6       43.24       49.45      4.25 o
  -2  13   6      103.84      126.54      5.75 o
  -1  13   6       13.55       11.93      3.27 o
   0  13   6      255.98      237.74      8.01 o
   1  13   6      290.76      264.76      6.97 o
   2  13   6        0.07        1.59      2.94 o
   3  13   6      181.36      177.67      7.19 o
   4  13   6       37.64       34.80      3.91 o
   5  13   6        5.06        0.83      3.40 o
   6  13   6       51.24       45.16      4.56 o
   7  13   6        6.92        1.86      3.73 o
   8  13   6        6.91        1.74      4.02 o
   9  13   6       33.62       29.19      4.99 o
  10  13   6        0.36        1.37      7.40 o
  11  13   6       53.13       62.64      7.11 o
  12  13   6        0.46       -5.57      8.43 o
 -17  14   6        0.43       -7.71      7.71 o
 -16  14   6       11.35       13.59      5.41 o
 -15  14   6        5.71        3.71      4.85 o
 -14  14   6       98.20      103.07      6.57 o
 -13  14   6        1.92        2.85      4.27 o
 -12  14   6        1.90       -3.80      3.80 o
 -11  14   6      113.15      119.36      5.88 o
 -10  14   6      222.95      222.59      9.14 o
  -9  14   6       17.51       15.29      3.39 o
  -8  14   6       97.10       95.75      4.61 o
  -7  14   6      281.50      234.32      6.14 o
  -6  14   6        1.36       -3.64      3.64 o
  -5  14   6      342.01      334.93      9.63 o
  -4  14   6        1.45        1.94      4.77 o
  -3  14   6       37.48       34.06      2.68 o
  -2  14   6        0.23        0.79      3.44 o
  -1  14   6        4.25        6.65      2.52 o
   0  14   6       68.63       39.96      3.43 o
   1  14   6      107.79       85.69      4.56 o
   2  14   6        1.46       -1.75      2.79 o
   3  14   6        0.00       -3.01      3.01 o
   4  14   6      224.84      233.64      7.37 o
   5  14   6        7.52        1.88      3.59 o
   6  14   6        8.68       12.71      3.92 o
   7  14   6       32.87       37.83      4.87 o
   8  14   6       33.19       36.92      5.05 o
   9  14   6        6.25        0.86      4.96 o
  10  14   6       54.56       66.52      9.38 o
  11  14   6       28.19       22.03      6.47 o
 -16  15   6       13.91        0.89      8.66 o
 -15  15   6       43.93       49.48      7.26 o
 -14  15   6       62.43       50.05      7.26 o
 -13  15   6       91.71      102.89      6.48 o
 -12  15   6        1.65        0.29      3.87 o
 -11  15   6       52.46       58.70      5.01 o
 -10  15   6       87.15       96.32      5.26 o
  -9  15   6       57.83       51.77      4.15 o
  -8  15   6      124.96      128.35     10.20 o
  -7  15   6       70.75       70.79      4.01 o
  -6  15   6      134.20      136.91      7.06 o
  -5  15   6        4.59       -4.83      4.83 o
  -4  15   6      305.89      313.46      8.84 o
  -3  15   6       31.58       22.61      3.80 o
  -2  15   6       72.93       80.63      4.02 o
  -1  15   6        1.21       -3.62      3.62 o
   0  15   6       74.58       79.57      4.46 o
   1  15   6       52.94       49.30      4.32 o
   2  15   6       11.17        8.38      3.47 o
   3  15   6       13.91       12.63      3.97 o
   4  15   6       28.67       33.16      4.17 o
   5  15   6       38.89       28.76      4.43 o
   6  15   6        1.02        0.48      3.96 o
   7  15   6       31.39       24.49      7.00 o
   8  15   6       22.54       33.93      5.91 o
   9  15   6      101.69      108.52      7.83 o
  10  15   6        2.70        7.72      6.04 o
  11  15   6        9.16       11.77      7.25 o
 -15  16   6        0.44       -3.96     10.47 o
 -14  16   6        2.00       -6.53      6.53 o
 -13  16   6       18.63       13.24      6.05 o
 -12  16   6       36.16       32.98      6.25 o
 -11  16   6       63.35       73.43      6.97 o
 -10  16   6        2.90       -3.22      4.67 o
  -9  16   6        0.55       -4.41      4.41 o
  -8  16   6       10.88        5.99      4.69 o
  -7  16   6      240.10      239.91      9.35 o
  -6  16   6       61.41       52.15      5.07 o
  -5  16   6        0.30       -3.94      4.06 o
  -4  16   6        0.13       -2.47      6.20 o
  -3  16   6      236.86      235.59      6.35 o
  -2  16   6      157.53      159.79      9.37 o
  -1  16   6       81.52       70.10      4.44 o
   0  16   6        9.34        5.53      3.15 o
   1  16   6        5.37        8.24      3.19 o
   2  16   6        9.35        4.37      4.46 o
   3  16   6       39.91       51.12      4.59 o
   4  16   6       22.62       20.32      4.16 o
   5  16   6        3.68        0.51      4.27 o
   6  16   6      120.38      156.72      8.14 o
   7  16   6       45.59       43.20      5.96 o
   8  16   6        4.18        8.64      5.41 o
   9  16   6        3.31       -5.26      5.26 o
  10  16   6       30.27       35.29      7.42 o
 -14  17   6        0.86       -5.07      8.25 o
 -13  17   6        0.19       -4.44      6.07 o
 -12  17   6        0.07        5.90      6.21 o
 -11  17   6       12.62       13.69      5.71 o
 -10  17   6        7.46        1.61      5.89 o
  -9  17   6       14.88        3.69      5.23 o
  -8  17   6        7.50       12.48      5.29 o
  -7  17   6       34.75       46.52      5.46 o
  -6  17   6        1.35        3.60      4.06 o
  -5  17   6        0.27       -4.03      4.03 o
  -4  17   6       21.07       16.45      4.87 o
  -3  17   6        0.22        3.12      4.56 o
  -2  17   6       22.49       26.23      5.10 o
  -1  17   6        0.91       -2.85      2.85 o
   0  17   6        0.39       -3.10      3.10 o
   1  17   6        7.14        5.13      3.43 o
   2  17   6        0.92       -2.75      3.50 o
   3  17   6        0.21       -4.69      4.77 o
   4  17   6        1.13       -1.09      4.14 o
   5  17   6        1.57       -1.78      4.35 o
   6  17   6       12.62        7.78      4.92 o
   7  17   6        3.46        1.17      5.01 o
   8  17   6        2.56       -5.08      5.08 o
   9  17   6       10.27        6.32      6.25 o
 -13  18   6        3.35       -4.52      7.81 o
 -12  18   6        0.01        0.31      6.15 o
 -11  18   6       40.09       45.72      8.06 o
 -10  18   6        2.52        3.59      6.15 o
  -9  18   6        7.50       -2.48      5.67 o
  -8  18   6       80.93       96.47      8.26 o
  -7  18   6      140.65      164.27     11.57 o
  -6  18   6        0.24        0.21      4.36 o
  -5  18   6       50.99       43.26      6.04 o
  -4  18   6       90.30       95.57      7.22 o
  -3  18   6        0.02       -5.18      5.18 o
  -2  18   6        4.77        6.16      5.58 o
  -1  18   6       13.88        8.91      5.92 o
   0  18   6      183.56      195.15     10.69 o
   1  18   6        6.35        0.88      3.95 o
   2  18   6        0.33       -0.84      3.99 o
   3  18   6        9.91        6.50      4.32 o
   4  18   6       35.23       43.47      7.40 o
   5  18   6        3.99        6.13      4.95 o
   6  18   6        7.01       14.12      5.47 o
   7  18   6        5.75        5.53      5.47 o
   8  18   6       14.29       17.48      8.87 o
 -12  19   6        1.98       -2.76      7.34 o
 -11  19   6        6.53        1.41      6.44 o
 -10  19   6       39.52       68.84      8.32 o
  -9  19   6       18.73       12.30      6.40 o
  -8  19   6        2.94       -5.61      5.61 o
  -7  19   6       51.44       54.16      8.48 o
  -6  19   6        1.68       -5.66      5.66 o
  -5  19   6       22.43       20.61      6.40 o
  -4  19   6       13.86       17.01      6.74 o
  -3  19   6       25.35       23.04      6.57 o
  -2  19   6       26.46       20.73      6.77 o
  -1  19   6        7.99        6.84      6.55 o
   0  19   6        0.52        7.92      6.32 o
   1  19   6       24.06       19.06      9.40 o
   2  19   6        7.03       -8.90     11.41 o
   3  19   6       51.58       45.55      8.14 o
   4  19   6       21.49       21.06      7.71 o
   5  19   6        2.30       -2.22      4.72 o
   6  19   6       29.48       40.58      6.21 o
   7  19   6        0.93       -5.43      5.43 o
 -10  20   6       13.07       13.65      8.66 o
  -9  20   6        0.52       -6.38      6.38 o
  -8  20   6        4.36        1.94      6.28 o
  -7  20   6        5.45       -2.55      5.85 o
  -6  20   6       17.62       14.71     10.56 o
  -5  20   6        3.35        0.68      7.50 o
  -4  20   6       18.07       13.32      6.65 o
  -3  20   6       16.16       26.47      7.45 o
  -2  20   6       15.33       13.97      7.12 o
  -1  20   6       46.18       58.94      8.50 o
   0  20   6       54.31       69.46      8.82 o
   1  20   6        2.78       -6.67      6.67 o
   2  20   6        1.87       -3.68      6.45 o
   3  20   6        4.52       -1.23      6.87 o
   4  20   6       16.95        5.41      7.18 o
   5  20   6       10.18        9.46      9.15 o
  -9  21   6       13.73        2.20     14.33 o
  -8  21   6        0.05       -4.26      8.54 o
  -7  21   6       18.84       15.16     15.15 o
  -6  21   6       14.85       17.56     13.78 o
  -5  21   6        3.58        3.59      6.62 o
  -4  21   6       41.51       27.26      7.59 o
  -3  21   6        7.13        1.01      6.89 o
  -2  21   6      196.16      238.91     20.85 o
  -1  21   6        1.04       11.73     11.52 o
   0  21   6       83.08       77.15      9.40 o
   1  21   6       17.25       12.63      8.69 o
   2  21   6        0.00       -8.21      8.21 o
   3  21   6        3.17      -11.80     13.78 o
  -6  22   6       16.97       32.51     15.43 o
  -5  22   6       24.75       35.19     13.50 o
  -4  22   6        0.51       -8.07      8.07 o
  -3  22   6       49.25       53.94     10.86 o
  -2  22   6        9.23       12.28      9.25 o
  -1  22   6       40.03       34.65     10.47 o
   0  22   6        0.02        2.68     11.85 o
 -21   1   7       13.27       22.28     10.32 o
 -20   1   7       11.87       11.57      9.35 o
 -19   1   7        1.12       -2.98      6.40 o
 -18   1   7       39.87       59.39      6.49 o
 -17   1   7        0.09       -1.49      4.46 o
 -16   1   7        3.08        1.70      4.40 o
 -15   1   7        6.34        2.78      3.59 o
 -14   1   7      455.41      451.93      9.75 o
 -13   1   7       47.21       35.46      3.26 o
 -12   1   7      312.29      293.04      7.62 o
 -11   1   7      223.21      248.69      5.19 o
 -10   1   7      180.72      184.10      5.26 o
  -9   1   7      164.20      165.89      3.88 o
  -8   1   7     1935.82     2037.58     18.61 o
  -7   1   7      442.26      459.08      5.49 o
  -6   1   7     3479.56     3634.52     28.53 o
  -5   1   7     8527.47     9366.55     75.26 o
  -4   1   7     2537.84     2650.45     22.59 o
  -3   1   7      594.95      580.51      6.23 o
  -2   1   7      393.22      377.29      3.73 o
  -1   1   7     1088.67     1142.31     11.73 o
   0   1   7       30.34       17.16      1.41 o
   1   1   7      401.93      415.96      7.26 o
   2   1   7     1141.81     1111.30     12.22 o
   3   1   7      734.04      685.60      8.29 o
   4   1   7      173.74      167.69      4.08 o
   5   1   7       90.72       99.43      4.39 o
   6   1   7     2245.71     2196.17     21.53 o
   7   1   7      411.91      408.17      7.98 o
   8   1   7        7.79       11.23      3.14 o
   9   1   7       75.70       77.25      4.66 o
  10   1   7      210.97      230.19      7.35 o
  11   1   7      263.06      269.57      9.07 o
  12   1   7       16.42        4.80      3.75 o
  13   1   7       28.12       32.98      5.27 o
  14   1   7        1.32       -2.97      5.19 o
  15   1   7        0.58        7.60      7.79 o
 -21   2   7        2.02       12.40      9.74 o
 -20   2   7        1.28       14.55      7.51 o
 -19   2   7       42.16       49.37      8.15 o
 -18   2   7       50.94       45.72      7.15 o
 -17   2   7        0.37        2.47      4.54 o
 -16   2   7       47.31       51.34      5.76 o
 -15   2   7       15.59       14.85      4.35 o
 -14   2   7       67.93       64.95      4.45 o
 -13   2   7      129.18       99.23      4.78 o
 -12   2   7       37.02       37.56      4.23 o
 -11   2   7      885.04      905.81     10.95 o
 -10   2   7      351.81      359.20      5.94 o
  -9   2   7       57.61       66.82      3.09 o
  -8   2   7      786.79      796.06     11.49 o
  -7   2   7       34.61       29.84      1.57 o
  -6   2   7     3673.68     4050.88     31.60 o
  -5   2   7     2523.83     2626.62     21.01 o
  -4   2   7     1470.92     1728.09     15.40 o
  -3   2   7       92.45       85.76      2.09 o
  -2   2   7       40.31       55.21      1.70 o
  -1   2   7     6570.44     6867.46     53.27 o
   0   2   7      181.66      176.74      3.96 o
   1   2   7        0.07        1.55      1.81 o
   2   2   7       25.82       25.66      1.97 o
   3   2   7       23.67       30.11      2.92 o
   4   2   7       11.64        8.19      1.92 o
   5   2   7        6.71        7.51      2.03 o
   6   2   7       23.50       24.44      2.86 o
   7   2   7      139.91      123.81      4.47 o
   8   2   7      563.84      544.83      8.91 o
   9   2   7       30.17       24.92      3.46 o
  10   2   7       27.92       19.76      3.61 o
  11   2   7       59.59       71.31      5.64 o
  12   2   7       29.64       26.56      4.68 o
  13   2   7        3.84       -0.11      4.48 o
  14   2   7       11.97       11.46      5.76 o
  15   2   7        8.98       15.51      8.37 o
 -21   3   7       38.67       61.51     11.61 o
 -20   3   7       24.06       37.87      8.32 o
 -19   3   7       38.48       61.29      8.47 o
 -18   3   7       43.27       58.72     11.74 o
 -17   3   7        7.51       14.05      5.91 o
 -16   3   7       16.56       12.41      4.16 o
 -15   3   7        4.19        1.66      3.50 o
 -14   3   7        0.10       -2.98      2.98 o
 -13   3   7      235.86      211.60      6.61 o
 -12   3   7      220.99      215.64      6.43 o
 -11   3   7      106.92      124.64      3.85 o
 -10   3   7     1084.29     1100.76     12.89 o
  -9   3   7      946.07      978.05     10.40 o
  -8   3   7       49.61       43.33      2.86 o
  -7   3   7       92.64       73.42      2.24 o
  -6   3   7     1695.21     1820.88     15.32 o
  -5   3   7     3690.86     4008.11     33.50 o
  -4   3   7     1744.19     1818.43     16.17 o
  -3   3   7        9.18        0.01      1.00 o
  -2   3   7     2149.16     2136.78     16.39 o
  -1   3   7        8.54        2.15      1.24 o
   0   3   7     1840.66     2032.59     20.63 o
   1   3   7     1029.75     1061.65     12.82 o
   2   3   7       31.79       56.76      2.45 o
   3   3   7       30.68       25.75      2.13 o
   4   3   7       61.13       58.21      4.23 o
   5   3   7      196.04      210.31      4.92 o
   6   3   7       11.76        1.37      2.24 o
   7   3   7      204.47      173.06      5.16 o
   8   3   7       16.95       11.29      2.98 o
   9   3   7      105.23       86.62      4.51 o
  10   3   7        2.66       -1.85      3.03 o
  11   3   7        2.60        1.75      3.78 o
  12   3   7       30.56       17.31      4.45 o
  13   3   7       73.03       80.03      6.10 o
  14   3   7        7.59        6.63      5.07 o
  15   3   7        3.81        0.58      7.58 o
 -20   4   7       41.03       39.50      8.35 o
 -19   4   7       23.25       25.18     10.17 o
 -18   4   7        0.05       -5.58      5.58 o
 -17   4   7       39.30       68.98      9.51 o
 -16   4   7       89.13       82.67      6.46 o
 -15   4   7       65.04       56.44      4.80 o
 -14   4   7        1.91       -3.06      3.06 o
 -13   4   7      148.88      149.95      5.74 o
 -12   4   7      283.49      290.48      7.14 o
 -11   4   7        3.68        2.18      1.49 o
 -10   4   7        7.37        9.11      1.69 o
  -9   4   7      670.86      641.82     18.39 o
  -8   4   7      266.70      264.35      5.38 o
  -7   4   7     1375.10     1507.60     12.96 o
  -6   4   7      986.64     1056.63     10.47 o
  -5   4   7     1370.39     1698.34     15.41 o
  -4   4   7      805.57      689.33     11.09 o
  -3   4   7        6.81        3.99      0.84 o
  -2   4   7     2182.37     2512.61     20.49 o
  -1   4   7      368.12      392.38      7.00 o
   0   4   7     2482.70     2653.55     27.61 o
   1   4   7       67.85       56.31      3.28 o
   2   4   7        4.24        3.20      1.50 o
   3   4   7      232.02      208.07      4.60 o
   4   4   7      568.13      520.49      7.93 o
   5   4   7       45.44       54.26      3.22 o
   6   4   7        3.05       -2.13      2.35 o
   7   4   7        6.61       11.03      2.83 o
   8   4   7       29.93       30.96      3.23 o
   9   4   7      111.62      106.60      4.72 o
  10   4   7       62.38       57.86      4.60 o
  11   4   7       30.71       33.88      4.54 o
  12   4   7       36.00       53.42      5.18 o
  13   4   7        1.07        5.88      4.49 o
  14   4   7       44.95       62.34      6.23 o
  15   4   7       11.11       -0.27     13.22 o
 -20   5   7        1.29       -1.06      5.57 o
 -19   5   7       13.12        4.63      5.21 o
 -18   5   7        0.34       -1.44      4.65 o
 -17   5   7      136.18      169.73      8.61 o
 -16   5   7        8.46        6.69      4.73 o
 -15   5   7        0.48       -3.84      3.84 o
 -14   5   7        0.67       -2.26      3.25 o
 -13   5   7       51.87       54.33      4.21 o
 -12   5   7      129.66       97.30      4.59 o
 -11   5   7      303.68      319.38      6.31 o
 -10   5   7      348.40      332.40      6.46 o
  -9   5   7      144.83      136.06      3.48 o
  -8   5   7        0.96        1.00      1.10 o
  -7   5   7     2002.39     2219.31     21.57 o
  -6   5   7      165.16      167.62      3.17 o
  -5   5   7      170.78      185.38      4.22 o
  -4   5   7       43.97       33.71      3.38 o
  -3   5   7      456.36      498.14     10.71 o
  -2   5   7      121.69      113.24      2.36 o
  -1   5   7       90.36      101.92      2.98 o
   0   5   7      184.26      242.58      5.61 o
   1   5   7       24.14       24.73      1.48 o
   2   5   7        8.29        4.26      1.60 o
   3   5   7        1.31       -0.15      1.82 o
   4   5   7        5.81        6.20      2.16 o
   5   5   7        9.18        7.75      2.40 o
   6   5   7      643.17      578.45      9.45 o
   7   5   7        9.95       20.20      3.35 o
   8   5   7       79.24       63.72      4.72 o
   9   5   7       11.46        9.04      3.47 o
  10   5   7       16.60       17.94      3.92 o
  11   5   7       26.22       26.16      4.39 o
  12   5   7        0.01       -2.96      4.05 o
  13   5   7        0.12       -3.68      4.79 o
  14   5   7       37.52       44.93      6.61 o
 -20   6   7        2.92        8.21      5.84 o
 -19   6   7       10.72        1.96      5.24 o
 -18   6   7       53.02       52.38      6.25 o
 -17   6   7      115.77      130.69      6.82 o
 -16   6   7      141.86      165.81      6.97 o
 -15   6   7      198.32      180.01      6.81 o
 -14   6   7        6.30        7.57      3.42 o
 -13   6   7      781.10      770.49     11.68 o
 -12   6   7       22.19       21.88      2.80 o
 -11   6   7        0.38       -2.03      2.03 o
 -10   6   7      362.50      356.56      6.34 o
  -9   6   7      667.21      686.73      7.52 o
  -8   6   7        0.88       -0.06      1.12 o
  -7   6   7        3.10        5.40      2.01 o
  -6   6   7      272.60      257.29      4.35 o
  -5   6   7        6.94       14.95      1.79 o
  -4   6   7     1628.66     1832.61     27.80 o
  -3   6   7      604.49      625.84     12.83 o
  -2   6   7      451.73      407.78      5.73 o
  -1   6   7       53.57       67.98      2.73 o
   0   6   7      567.06      541.39      6.97 o
   1   6   7       95.80       89.02      3.01 o
   2   6   7      494.56      539.51      9.14 o
   3   6   7       98.33      106.78      3.79 o
   4   6   7       97.27       98.62      4.97 o
   5   6   7      528.73      501.81      8.71 o
   6   6   7       56.06       47.62      3.63 o
   7   6   7      160.41      136.60      5.88 o
   8   6   7      302.37      295.29      8.22 o
   9   6   7      102.51      111.35      5.85 o
  10   6   7        2.69        4.38      3.92 o
  11   6   7       27.19       24.04      4.81 o
  12   6   7        1.49       -0.17      4.66 o
  13   6   7       64.20       76.83      6.81 o
  14   6   7        6.20       14.65      6.83 o
 -20   7   7        4.17       -5.29      5.29 o
 -19   7   7        7.99        2.68      5.30 o
 -18   7   7        0.40        0.83      4.79 o
 -17   7   7       29.44       25.79      4.80 o
 -16   7   7      179.48      166.42      7.06 o
 -15   7   7       28.34       23.71      4.09 o
 -14   7   7       42.58       37.91      4.09 o
 -13   7   7       92.71       80.47      4.70 o
 -12   7   7      559.79      499.70      8.65 o
 -11   7   7      124.66      123.83      4.43 o
 -10   7   7      218.23      181.87      5.59 o
  -9   7   7     1082.82     1020.75     10.86 o
  -8   7   7      493.11      529.38     10.14 o
  -7   7   7      141.27      136.78      4.27 o
  -6   7   7      853.92      861.95      9.79 o
  -5   7   7      134.60      115.14      3.25 o
  -4   7   7      423.98      471.67      8.67 o
  -3   7   7       23.10       14.64      1.40 o
  -2   7   7      171.12      124.34      3.21 o
  -1   7   7        3.67        3.84      2.09 o
   0   7   7      597.49      635.11      8.03 o
   1   7   7     1396.46     1407.57     15.14 o
   2   7   7       33.51       36.93      2.40 o
   3   7   7     2362.42     2243.73     31.84 o
   4   7   7        0.03        3.94      3.02 o
   5   7   7     1248.57     1192.71     16.44 o
   6   7   7      234.63      208.61      6.92 o
   7   7   7      131.30      129.66      5.86 o
   8   7   7       94.77      118.19      6.47 o
   9   7   7      329.94      332.84      9.33 o
  10   7   7        0.53       -1.65      3.96 o
  11   7   7       10.00       16.37      4.85 o
  12   7   7        8.79       16.32      5.08 o
  13   7   7       96.51      128.33      7.75 o
  14   7   7        5.26        8.25      7.77 o
 -20   8   7        1.10       -6.83      9.00 o
 -19   8   7        4.29        6.30      5.49 o
 -18   8   7       31.16       29.72      6.43 o
 -17   8   7       39.63       32.09      5.10 o
 -16   8   7       58.95       59.15      5.26 o
 -15   8   7      155.50      157.20      8.39 o
 -14   8   7       57.59       48.22      5.92 o
 -13   8   7        4.05        1.16      3.21 o
 -12   8   7        2.39       -2.99      3.11 o
 -11   8   7      341.97      349.60      7.79 o
 -10   8   7       26.82       19.53      2.31 o
  -9   8   7       23.18       23.33      2.01 o
  -8   8   7        8.84       10.14      2.37 o
  -7   8   7       21.68       22.10      1.96 o
  -6   8   7      317.05      347.98      6.23 o
  -5   8   7       14.88       16.97      1.92 o
  -4   8   7       81.38       88.03      2.59 o
  -3   8   7        2.02        2.71      1.60 o
  -2   8   7      497.55      543.37      7.68 o
  -1   8   7      519.34      489.56      7.81 o
   0   8   7      529.67      489.95      8.59 o
   1   8   7      314.41      321.82      6.95 o
   2   8   7      242.01      246.75      5.94 o
   3   8   7      175.38      127.69      5.01 o
   4   8   7       32.27       38.80      3.89 o
   5   8   7       98.71      125.93      5.36 o
   6   8   7      135.66      116.00      5.59 o
   7   8   7       61.63       57.37      4.57 o
   8   8   7       10.11        3.84      3.79 o
   9   8   7      120.41      107.64      6.03 o
  10   8   7        0.67        3.21      4.10 o
  11   8   7      136.57      149.95      7.55 o
  12   8   7       44.71       53.62      5.98 o
  13   8   7       35.16       28.71      6.11 o
  14   8   7       44.42       48.03      9.01 o
 -19   9   7       13.98       12.92      6.01 o
 -18   9   7       43.70       49.98      8.50 o
 -17   9   7       17.47       21.54      4.87 o
 -16   9   7       27.14       29.64      4.81 o
 -15   9   7       16.67       15.66      4.31 o
 -14   9   7       10.84        6.75      3.73 o
 -13   9   7        2.15       -3.20      3.20 o
 -12   9   7      243.50      208.29      6.81 o
 -11   9   7      111.06      120.59      8.99 o
 -10   9   7     1036.31     1006.21     14.23 o
  -9   9   7     2842.98     2836.18     25.60 o
  -8   9   7      271.69      280.75      6.77 o
  -7   9   7     1945.95     1994.80     27.37 o
  -6   9   7     1104.86     1070.38     13.92 o
  -5   9   7      186.17      184.79      4.69 o
  -4   9   7        0.03       -1.61      1.79 o
  -3   9   7      340.02      321.60      5.86 o
  -2   9   7      787.75      767.12     10.84 o
  -1   9   7       44.35       42.87      4.15 o
   0   9   7      156.82      171.86      3.83 o
   1   9   7      429.15      391.76      7.23 o
   2   9   7      254.02      248.39      7.09 o
   3   9   7        6.42        8.50      3.16 o
   4   9   7     1383.07     1334.31     17.84 o
   5   9   7        1.52        2.41      3.39 o
   6   9   7      333.12      317.31     10.35 o
   7   9   7       23.18       18.73      6.50 o
   8   9   7        5.39        6.62      3.83 o
   9   9   7       47.88       52.06      4.94 o
  10   9   7       46.57       53.19      5.59 o
  11   9   7        2.34        0.78      4.74 o
  12   9   7        8.06        0.52      4.87 o
  13   9   7        9.66       14.06      5.59 o
 -19  10   7        0.02        8.51      5.76 o
 -18  10   7        0.88       -1.60      5.63 o
 -17  10   7       14.74       14.77      5.06 o
 -16  10   7        2.36       -4.21      4.21 o
 -15  10   7      122.22      109.68      6.22 o
 -14  10   7      227.15      209.62      7.62 o
 -13  10   7       92.62       88.84      5.34 o
 -12  10   7      111.04      101.41      6.22 o
 -11  10   7       87.11       86.06      4.60 o
 -10  10   7      134.55      140.13      5.22 o
  -9  10   7      449.89      462.15     12.43 o
  -8  10   7     1145.76     1139.59     18.01 o
  -7  10   7       50.07       63.74      4.54 o
  -6  10   7      207.04      207.87      6.80 o
  -5  10   7      670.16      675.32      9.02 o
  -4  10   7      449.76      413.50      7.53 o
  -3  10   7      658.66      654.24      9.33 o
  -2  10   7      226.12      229.37      5.77 o
  -1  10   7       28.48       22.78      3.43 o
   0  10   7        4.72        3.52      2.09 o
   1  10   7       12.95       12.57      2.67 o
   2  10   7      490.17      445.41      8.63 o
   3  10   7      550.63      549.79     10.13 o
   4  10   7      418.47      410.12      8.88 o
   5  10   7       11.17        4.97      3.34 o
   6  10   7        0.01        5.20      3.33 o
   7  10   7       62.75       60.77      4.99 o
   8  10   7       47.53       49.94      4.93 o
   9  10   7        6.11        4.79      4.08 o
  10  10   7        2.49       -1.07      4.40 o
  11  10   7       30.16       32.52      5.67 o
  12  10   7        8.19       21.09      5.52 o
  13  10   7        2.08       -0.10      8.94 o
 -18  11   7        6.24        2.98      5.02 o
 -17  11   7        8.68        7.79      5.05 o
 -16  11   7        4.59       -4.34      4.34 o
 -15  11   7        0.10       -0.47      4.09 o
 -14  11   7      140.17      152.24      7.10 o
 -13  11   7       15.61       15.35      4.07 o
 -12  11   7       69.87       62.50      4.76 o
 -11  11   7      180.03      164.97      6.03 o
 -10  11   7       44.72       51.85      3.74 o
  -9  11   7      129.32      138.97      6.64 o
  -8  11   7      139.44      163.74      7.48 o
  -7  11   7        0.26        0.30      4.78 o
  -6  11   7     1025.63     1011.34     16.71 o
  -5  11   7      742.96      734.80     13.31 o
  -4  11   7      166.02      157.08      5.77 o
  -3  11   7      143.01      139.13      5.87 o
  -2  11   7        0.73       -3.98      3.98 o
  -1  11   7     1014.72      939.03     15.76 o
   0  11   7     1209.89     1103.65     14.66 o
   1  11   7      893.62      813.96     12.20 o
   2  11   7        0.04       -3.21      3.54 o
   3  11   7       37.64       24.14      3.59 o
   4  11   7       18.40       16.59      3.50 o
   5  11   7        2.30       -3.10      3.10 o
   6  11   7      286.02      264.52      9.31 o
   7  11   7       35.05       27.26      4.38 o
   8  11   7        3.95        0.52      3.92 o
   9  11   7        2.19       -3.08      4.14 o
  10  11   7        3.36        1.58      4.57 o
  11  11   7        0.84        1.71      4.72 o
  12  11   7       18.39        9.38      6.25 o
 -18  12   7       21.21       19.74      5.74 o
 -17  12   7        8.34        5.59      4.82 o
 -16  12   7        3.89       -4.39      4.39 o
 -15  12   7       24.20       41.39      5.14 o
 -14  12   7        0.03        7.29      4.12 o
 -13  12   7       13.25       18.02      6.54 o
 -12  12   7       12.58       10.38      3.78 o
 -11  12   7      189.03      178.35      6.50 o
 -10  12   7       63.29       59.89      3.90 o
  -9  12   7      471.77      465.33     11.25 o
  -8  12   7      741.07      762.73     29.99 o
  -7  12   7       35.98       45.06      4.54 o
  -6  12   7      168.53      160.70      6.93 o
  -5  12   7      404.47      389.97     12.82 o
  -4  12   7      748.41      747.70     13.26 o
  -3  12   7     1208.03     1171.55     16.95 o
  -2  12   7     1150.49     1035.87     17.21 o
  -1  12   7       92.20      107.84      5.90 o
   0  12   7      530.23      531.16      9.14 o
   1  12   7        8.28       11.08      2.82 o
   2  12   7      131.67      121.08      4.99 o
   3  12   7       97.72       81.81      4.67 o
   4  12   7       23.63       25.64      3.70 o
   5  12   7      151.34      137.67      6.01 o
   6  12   7       22.42       13.02      3.86 o
   7  12   7       31.40       26.99      4.46 o
   8  12   7       38.45       38.47      5.45 o
   9  12   7       21.77       24.72      4.89 o
  10  12   7        2.62       -3.34      4.71 o
  11  12   7        0.05        6.97      8.80 o
  12  12   7        2.93       -7.78      7.78 o
 -17  13   7        1.96       -2.08      8.03 o
 -16  13   7        0.00       -4.41      4.41 o
 -15  13   7       60.89       55.87      5.79 o
 -14  13   7        7.82       16.11      4.56 o
 -13  13   7       25.73       16.51      4.14 o
 -12  13   7       62.85       71.61      6.39 o
 -11  13   7        2.22        5.51      3.23 o
 -10  13   7       89.85       92.35      6.24 o
  -9  13   7       43.95       42.41      7.23 o
  -8  13   7      176.00      165.49      7.29 o
  -7  13   7       65.69       63.49      5.25 o
  -6  13   7        0.32       -3.56      3.56 o
  -5  13   7       20.73       22.72      4.41 o
  -4  13   7       64.71       76.53      4.85 o
  -3  13   7       12.17       14.56      4.19 o
  -2  13   7        1.36        1.56      3.98 o
  -1  13   7      374.08      347.65      9.70 o
   0  13   7        0.73        3.85      3.91 o
   1  13   7       86.16       78.27      4.30 o
   2  13   7        0.13       -2.44      2.83 o
   3  13   7      162.60      144.43      5.62 o
   4  13   7        0.11       -3.21      3.21 o
   5  13   7       32.70       23.44      4.00 o
   6  13   7        5.47        3.09      3.92 o
   7  13   7        1.36       -3.67      3.67 o
   8  13   7        0.46       -3.78      3.78 o
   9  13   7        6.05       -2.57      4.55 o
  10  13   7        0.21        0.20      5.34 o
  11  13   7        0.70       -2.54      5.50 o
 -17  14   7       12.73       18.89      8.08 o
 -16  14   7        5.41       -5.77      5.77 o
 -15  14   7       44.99       43.81      6.82 o
 -14  14   7      125.55      131.47      8.33 o
 -13  14   7       69.93       67.65      7.95 o
 -12  14   7      105.28      126.32      7.57 o
 -11  14   7       34.93       32.16      5.47 o
 -10  14   7       27.42        7.32      4.79 o
  -9  14   7       74.90       73.27      8.11 o
  -8  14   7      130.15      132.19      6.93 o
  -7  14   7      132.98      135.45      6.88 o
  -6  14   7        0.12       -2.21      5.96 o
  -5  14   7       26.07       29.02      4.35 o
  -4  14   7      137.83      126.48      5.96 o
  -3  14   7        5.03       -2.12      3.79 o
  -2  14   7       64.56       58.04      5.29 o
  -1  14   7      112.74      126.52      6.92 o
   0  14   7        6.67        5.65      2.80 o
   1  14   7        0.68       -3.09      3.09 o
   2  14   7      248.37      211.29      6.62 o
   3  14   7        9.13        6.19      3.43 o
   4  14   7       40.88       41.41      4.44 o
   5  14   7        0.07       -2.15      3.60 o
   6  14   7       51.18       50.26      7.40 o
   7  14   7       10.59       11.48      4.69 o
   8  14   7        7.48        7.77      4.41 o
   9  14   7        9.98       10.00      5.47 o
  10  14   7       14.17       12.28      6.09 o
  11  14   7        5.40        2.82      6.68 o
 -16  15   7        1.11        3.72      6.86 o
 -15  15   7        4.22        2.81      6.19 o
 -14  15   7        6.87        2.59      5.72 o
 -13  15   7       22.25       10.87      5.71 o
 -12  15   7       99.83       98.19      8.27 o
 -11  15   7       33.86       28.22      8.19 o
 -10  15   7        0.91       -3.77      4.40 o
  -9  15   7       14.66       10.73      4.56 o
  -8  15   7       22.79       13.58      4.58 o
  -7  15   7        0.02       -2.33      3.94 o
  -6  15   7       14.73        6.21      4.06 o
  -5  15   7      430.33      417.91     10.24 o
  -4  15   7        9.82        0.87      4.36 o
  -3  15   7       78.27       75.97      5.71 o
  -2  15   7       24.86        8.14      4.41 o
  -1  15   7      308.09      322.55     10.26 o
   0  15   7        6.82        2.70      4.46 o
   1  15   7      150.76      135.48      5.53 o
   2  15   7       41.17       38.72      4.26 o
   3  15   7       18.86       13.40      3.73 o
   4  15   7       19.01       33.35      5.98 o
   5  15   7       14.37        2.03      4.89 o
   6  15   7       17.64       15.99      4.51 o
   7  15   7       24.11       25.83      5.52 o
   8  15   7       47.64       41.20      6.15 o
   9  15   7       33.27       41.80      6.59 o
  10  15   7       32.68       44.70      7.60 o
 -15  16   7        2.97       -6.49      6.49 o
 -14  16   7        0.03       -8.91      8.91 o
 -13  16   7       18.61       11.63      5.82 o
 -12  16   7        7.98        0.53      5.36 o
 -11  16   7        1.73        0.77      5.00 o
 -10  16   7        3.26       -4.50      4.50 o
  -9  16   7      171.86      188.67      8.90 o
  -8  16   7        0.32       -0.16      4.54 o
  -7  16   7       68.84       67.74      6.01 o
  -6  16   7       22.56       10.13      4.15 o
  -5  16   7       33.51       40.38      5.06 o
  -4  16   7      151.31      159.37      7.96 o
  -3  16   7       47.17       52.44      8.27 o
  -2  16   7       49.31       51.48     10.34 o
  -1  16   7       11.34        8.03      4.70 o
   0  16   7      189.22      183.97      9.46 o
   1  16   7        3.65       -0.74      3.49 o
   2  16   7      134.56      146.04      7.22 o
   3  16   7       12.99       14.96      4.36 o
   4  16   7       13.57        7.90      3.81 o
   5  16   7        8.45        7.22      4.12 o
   6  16   7        3.86       -0.26      4.58 o
   7  16   7       19.72        7.73      5.09 o
   8  16   7       57.33       48.95      6.29 o
   9  16   7       18.58        8.24      8.31 o
 -14  17   7       54.43       55.64     15.43 o
 -13  17   7        1.31       -1.70      5.45 o
 -12  17   7        9.63       14.25      5.86 o
 -11  17   7        0.01        2.52      5.36 o
 -10  17   7       62.05       70.02      7.05 o
  -9  17   7       13.42       12.93      5.28 o
  -8  17   7      217.72      222.45     10.58 o
  -7  17   7        3.90        5.42      4.28 o
  -6  17   7      104.81       93.59      6.22 o
  -5  17   7        1.90       -1.70      4.51 o
  -4  17   7        4.77        0.55      4.54 o
  -3  17   7       23.57       16.57      5.15 o
  -2  17   7       22.23       30.03      5.47 o
  -1  17   7        7.97       11.57      5.15 o
   0  17   7        6.86       -4.22      4.52 o
   1  17   7        0.42       -4.77      4.93 o
   2  17   7       37.02       33.02      6.28 o
   3  17   7       81.69       80.41      7.86 o
   4  17   7       23.63       22.63      5.09 o
   5  17   7        0.74       -2.16      6.20 o
   6  17   7       36.65       39.68      6.03 o
   7  17   7        7.28        3.53      5.31 o
   8  17   7       34.88       35.97      6.81 o
 -13  18   7       11.97       14.06      8.76 o
 -12  18   7        1.49       -5.95      5.95 o
 -11  18   7       30.31       45.58      8.87 o
 -10  18   7        0.73        5.86      6.15 o
  -9  18   7        5.08        2.19      5.03 o
  -8  18   7       23.47       23.03      6.18 o
  -7  18   7       33.15       30.58      5.31 o
  -6  18   7       84.84       71.54      6.28 o
  -5  18   7        3.86        4.25      5.19 o
  -4  18   7       27.04       16.83      5.43 o
  -3  18   7        0.46       -6.27      6.76 o
  -2  18   7        6.36        2.99      5.33 o
  -1  18   7        4.51       -1.71      4.82 o
   0  18   7        1.61       -5.33      5.33 o
   1  18   7       19.27       11.95      6.63 o
   2  18   7       23.64       19.65      6.86 o
   3  18   7        7.12        9.06      6.75 o
   4  18   7       10.09       12.50      7.21 o
   5  18   7       21.25       15.32      7.54 o
   6  18   7       35.56       30.19      8.51 o
   7  18   7       40.37       56.82      7.45 o
 -12  19   7        2.32       -4.76      8.82 o
 -11  19   7        0.10       -7.24      7.24 o
 -10  19   7        3.68       -6.05      6.05 o
  -9  19   7        9.90       11.15      6.98 o
  -8  19   7        4.31       -3.70      5.72 o
  -7  19   7        0.07        0.34      5.86 o
  -6  19   7        0.22        8.41      7.98 o
  -5  19   7      114.12      125.30     13.17 o
  -4  19   7       92.18      110.49      8.98 o
  -3  19   7        3.50       -1.40      6.24 o
  -2  19   7       20.69       12.16      6.55 o
  -1  19   7      180.29      213.96     11.59 o
   0  19   7        0.77       -3.97      6.21 o
   1  19   7        0.00        8.09      6.89 o
   2  19   7       66.34       80.08      9.05 o
   3  19   7       50.09       87.81     11.37 o
   4  19   7       12.10        8.27      7.42 o
   5  19   7       43.48       52.71     10.87 o
   6  19   7        1.12       -1.68      9.10 o
 -10  20   7        7.70       10.92     10.47 o
  -9  20   7        7.48       10.90      6.63 o
  -8  20   7        5.08        1.41      6.41 o
  -7  20   7        0.03       -5.80      5.80 o
  -6  20   7       16.49        2.57      5.86 o
  -5  20   7       31.02       41.01      7.42 o
  -4  20   7        4.03        3.95      6.64 o
  -3  20   7      154.65      181.42     11.15 o
  -2  20   7        8.95       24.81     11.55 o
  -1  20   7       50.68       47.79      8.19 o
   0  20   7        1.53       -2.74      6.72 o
   1  20   7        7.26        7.73      8.31 o
   2  20   7       96.38      111.83     10.03 o
   3  20   7        0.92       -4.43      7.27 o
   4  20   7        5.40        5.14      9.33 o
  -8  21   7        0.12       -3.00      7.24 o
  -7  21   7       14.12        0.12     33.34 o
  -6  21   7        0.25       -6.11      6.11 o
  -5  21   7        0.03        6.62      6.88 o
  -4  21   7       11.56        7.84      7.09 o
  -3  21   7       11.79        2.86      6.76 o
  -2  21   7       28.54       43.08      8.08 o
  -1  21   7       12.63       16.26     10.32 o
   0  21   7       43.69       62.32      9.15 o
   1  21   7        1.41       -8.55      8.55 o
   2  21   7        2.11       13.10      9.92 o
  -4  22   7        3.58        7.23      9.64 o
  -3  22   7       23.48       30.40      9.79 o
  -2  22   7       84.20      101.06     11.91 o
 -21   0   8       20.81       27.00     13.78 o
 -20   0   8       87.86       96.43     17.63 o
 -19   0   8        0.03        1.10     11.57 o
 -18   0   8       34.01       22.04     11.57 o
 -17   0   8        9.73       22.24      7.59 o
 -16   0   8     1170.43     1192.38     28.84 o
 -15   0   8       31.44       24.04      6.42 o
 -14   0   8      280.88      217.13     11.30 o
 -13   0   8        5.69        7.15      3.68 o
 -12   0   8      968.77      929.40     17.07 o
 -11   0   8      276.13      269.35      9.35 o
 -10   0   8      134.07      149.35      5.22 o
  -9   0   8      815.28      774.11     11.78 o
  -8   0   8       14.63       15.34      2.18 o
  -7   0   8     3704.32     4090.15     52.40 o
  -6   0   8        0.43        4.13      1.74 o
  -5   0   8     1746.60     1810.96     19.03 o
  -4   0   8      355.71      335.86      5.08 o
  -3   0   8       79.54       78.19      2.97 o
  -2   0   8     1406.47     1362.81     22.59 o
  -1   0   8     1071.83     1086.80     16.10 o
   0   0   8     1188.71     1379.74     24.04 o
   1   0   8     3596.86     3607.73     76.63 o
   2   0   8      519.99      643.73     11.97 o
   3   0   8      597.02      559.81     11.33 o
   4   0   8       97.39       77.45      4.18 o
   5   0   8       74.69       68.06      8.38 o
   6   0   8      521.17      539.22     13.02 o
   7   0   8      830.20      736.63     16.01 o
   8   0   8      605.18      605.74     15.03 o
   9   0   8        8.19       -1.92      4.74 o
  10   0   8        5.39        2.93      5.30 o
  11   0   8       70.19       70.02      7.79 o
  12   0   8      222.20      282.93     12.81 o
  13   0   8        3.44       12.96      7.30 o
  14   0   8       22.09       55.49     11.10 o
 -21   1   8        0.59       -1.75     19.01 o
 -20   1   8       39.94       28.43      9.93 o
 -19   1   8       62.90       64.77     10.13 o
 -18   1   8        0.90       -1.21      5.79 o
 -17   1   8      111.71      129.65      7.64 o
 -16   1   8      117.15      124.19      7.01 o
 -15   1   8       36.31       41.47      4.87 o
 -14   1   8        1.70       -0.18      3.06 o
 -13   1   8      183.80      191.40      7.40 o
 -12   1   8      138.26      135.75      4.63 o
 -11   1   8       15.09       12.12      2.57 o
 -10   1   8        0.51        0.73      1.56 o
  -9   1   8     2138.06     2204.00     20.28 o
  -8   1   8      212.26      221.55      5.59 o
  -7   1   8      462.30      505.46      5.75 o
  -6   1   8     3082.44     3341.52     28.44 o
  -5   1   8     1178.24     1128.03     10.94 o
  -4   1   8      147.11      160.09      3.20 o
  -3   1   8       18.28       15.11      1.35 o
  -2   1   8       10.46       12.53      1.13 o
  -1   1   8     1824.84     1982.90     21.88 o
   0   1   8        6.24        7.18      1.48 o
   1   1   8     3745.47     4069.16     37.35 o
   2   1   8      895.87      900.20     10.75 o
   3   1   8      646.79      651.22      8.87 o
   4   1   8       20.68       20.11      2.71 o
   5   1   8      141.22      150.66      5.00 o
   6   1   8      764.67      694.45      9.87 o
   7   1   8       34.50       34.31      3.34 o
   8   1   8        0.63       -0.20      2.96 o
   9   1   8       30.86       37.96      4.12 o
  10   1   8        2.76        6.05      3.39 o
  11   1   8      183.22      206.82      7.71 o
  12   1   8       22.44       24.43      5.40 o
  13   1   8       57.67       74.69      7.04 o
  14   1   8        6.04        5.17      6.59 o
 -21   2   8       17.81        8.09      9.72 o
 -20   2   8        2.31        9.55      8.71 o
 -19   2   8       84.63      104.36      9.41 o
 -18   2   8       10.30       15.15      6.25 o
 -17   2   8      135.82      123.35      8.68 o
 -16   2   8        9.39        5.81      4.40 o
 -15   2   8       24.27       17.65      4.25 o
 -14   2   8       76.95       54.73      4.33 o
 -13   2   8       58.32       53.54      3.88 o
 -12   2   8      624.84      568.95      9.89 o
 -11   2   8        0.22       -1.67      1.67 o
 -10   2   8       51.53       55.61      3.53 o
  -9   2   8      148.09      167.37      3.55 o
  -8   2   8      852.91      867.66      9.47 o
  -7   2   8      192.20      179.89      4.68 o
  -6   2   8      122.72      100.64      2.60 o
  -5   2   8      673.83      742.47      7.83 o
  -4   2   8     3595.22     3958.35     33.10 o
  -3   2   8      209.85      228.77      3.62 o
  -2   2   8      127.34      154.49      2.89 o
  -1   2   8      108.47       72.72      2.00 o
   0   2   8     1850.20     1969.95     21.30 o
   1   2   8      223.39      207.79      6.62 o
   2   2   8      380.47      410.15      6.38 o
   3   2   8      388.03      384.27      6.45 o
   4   2   8      263.68      258.48      5.57 o
   5   2   8      964.86      900.44     11.98 o
   6   2   8       84.02       80.33      3.80 o
   7   2   8       88.60       78.08      4.00 o
   8   2   8      206.25      185.65      5.97 o
   9   2   8       17.30       18.31      3.61 o
  10   2   8       12.37        6.27      3.77 o
  11   2   8       54.29       56.12      5.23 o
  12   2   8       80.66       96.32      6.31 o
  13   2   8        4.03       -0.83      5.36 o
  14   2   8        3.81       -4.30      7.18 o
 -21   3   8        0.11        5.05     17.63 o
 -20   3   8       23.41       38.27      9.93 o
 -19   3   8        0.76       -1.97     12.80 o
 -18   3   8       23.45       29.12      6.89 o
 -17   3   8        1.11       -2.52      5.39 o
 -16   3   8        0.00       -4.93      4.93 o
 -15   3   8       65.23       68.34      7.00 o
 -14   3   8      586.79      564.69     10.83 o
 -13   3   8       23.25       22.88      3.25 o
 -12   3   8       15.04       14.16      2.97 o
 -11   3   8        2.86        1.40      2.06 o
 -10   3   8       68.66       66.60      3.19 o
  -9   3   8      288.13      274.67      5.26 o
  -8   3   8       10.48       23.76      1.65 o
  -7   3   8      118.23      126.53      2.75 o
  -6   3   8     4616.38     4838.79     40.32 o
  -5   3   8     1447.60     1520.98     14.08 o
  -4   3   8     2817.45     3094.47     26.43 o
  -3   3   8       57.22       77.03      3.00 o
  -2   3   8     1026.37     1020.10      9.58 o
  -1   3   8       89.92       92.27      2.54 o
   0   3   8       69.68       65.22      2.33 o
   1   3   8      168.83      184.44      5.25 o
   2   3   8      142.35      150.39      3.85 o
   3   3   8        0.07        3.20      1.88 o
   4   3   8       40.02       44.45      3.01 o
   5   3   8      131.48      121.00      4.49 o
   6   3   8       13.23        1.35      2.71 o
   7   3   8        9.72        0.69      2.73 o
   8   3   8       50.55       25.54      3.85 o
   9   3   8      124.93      128.28      5.75 o
  10   3   8        3.03        3.24      3.65 o
  11   3   8        1.90        0.42      3.95 o
  12   3   8        2.62       -0.51      4.48 o
  13   3   8        9.02        5.70      5.52 o
  14   3   8        0.13       11.09      8.04 o
 -21   4   8       23.90       27.57     20.11 o
 -20   4   8        1.78       -4.18      6.67 o
 -19   4   8       18.81       19.62      6.96 o
 -18   4   8        0.08        3.01      6.19 o
 -17   4   8      120.59      124.80      9.07 o
 -16   4   8       13.88        7.20      5.36 o
 -15   4   8       14.25       10.64      4.28 o
 -14   4   8      291.46      280.90      7.79 o
 -13   4   8       88.75       76.58      4.52 o
 -12   4   8        9.04        3.45      3.02 o
 -11   4   8       17.13       24.65      2.50 o
 -10   4   8        0.45       -1.42      1.42 o
  -9   4   8      113.73      102.23      3.12 o
  -8   4   8       69.91       65.76      1.95 o
  -7   4   8        4.55       14.90      1.66 o
  -6   4   8        3.34        4.72      1.18 o
  -5   4   8       56.09       62.84      1.88 o
  -4   4   8     2392.81     2565.29     27.02 o
  -3   4   8        4.37       -0.88      1.14 o
  -2   4   8      504.19      548.63      5.96 o
  -1   4   8       11.84       14.48      1.81 o
   0   4   8      295.79      335.85      6.02 o
   1   4   8        8.47        9.68      1.77 o
   2   4   8       54.00       46.77      2.68 o
   3   4   8        1.78       -1.86      1.86 o
   4   4   8        0.05       -2.08      2.08 o
   5   4   8        1.63       -3.07      3.07 o
   6   4   8      116.05      119.79      4.83 o
   7   4   8      199.28      180.16      6.57 o
   8   4   8        0.02       -1.38      3.30 o
   9   4   8        1.47        3.52      3.53 o
  10   4   8       28.03       36.91      4.57 o
  11   4   8       34.73       26.24      4.57 o
  12   4   8       10.55       17.85      5.67 o
  13   4   8        2.47        0.46      4.76 o
  14   4   8       11.27        9.47      8.37 o
 -20   5   8        0.43       -5.09      5.09 o
 -19   5   8       27.23       29.24      6.84 o
 -18   5   8        2.06        3.68      4.52 o
 -17   5   8      201.14      221.86      8.92 o
 -16   5   8       63.69       59.28      5.94 o
 -15   5   8        0.01       -3.88      3.88 o
 -14   5   8      105.45      118.47      6.31 o
 -13   5   8      669.59      618.01     11.08 o
 -12   5   8        0.95       -2.18      2.18 o
 -11   5   8      295.87      269.29      5.13 o
 -10   5   8      263.13      230.12      6.41 o
  -9   5   8      661.50      678.70      7.23 o
  -8   5   8        2.88       13.20      2.58 o
  -7   5   8     2106.96     2111.80     20.65 o
  -6   5   8      110.68       89.04      2.44 o
  -5   5   8      123.33      155.35      6.56 o
  -4   5   8     1138.77     1182.87     19.52 o
  -3   5   8      100.80      154.29      2.80 o
  -2   5   8      235.15      253.80      4.38 o
  -1   5   8       43.56       30.04      2.06 o
   0   5   8      272.98      247.52      5.27 o
   1   5   8     2870.26     2843.29     30.19 o
   2   5   8      822.76      796.13     11.30 o
   3   5   8      198.02      191.83      4.85 o
   4   5   8      485.56      478.22      7.97 o
   5   5   8       41.81       44.92      4.10 o
   6   5   8      338.55      310.76      7.95 o
   7   5   8        0.60       -3.15      3.15 o
   8   5   8      154.53      134.99      6.12 o
   9   5   8        4.25        1.92      3.80 o
  10   5   8       62.12       61.40      5.44 o
  11   5   8       16.50       16.04      4.94 o
  12   5   8        4.46       -2.18      4.71 o
  13   5   8        6.72        9.76      5.60 o
  14   5   8        6.36        5.43     17.63 o
 -20   6   8       10.48       -0.85      5.37 o
 -19   6   8        0.05        1.19      5.02 o
 -18   6   8        2.08       -4.44      4.44 o
 -17   6   8       72.45       69.99      6.23 o
 -16   6   8       12.58       12.87      3.91 o
 -15   6   8        0.28       -3.14      3.14 o
 -14   6   8        7.98        5.25      3.25 o
 -13   6   8       22.76       15.14      3.61 o
 -12   6   8       14.43       14.21      2.63 o
 -11   6   8      235.17      199.71      5.01 o
 -10   6   8      497.27      481.85      7.34 o
  -9   6   8       16.33       18.67      1.66 o
  -8   6   8       72.43       61.00      2.59 o
  -7   6   8      750.22      761.24      8.96 o
  -6   6   8       24.76       18.57      1.85 o
  -5   6   8     3847.34     4042.85     54.84 o
  -4   6   8     1370.54     1387.48     22.81 o
  -3   6   8      194.88      216.95      4.98 o
  -2   6   8      351.95      386.58      6.14 o
  -1   6   8      702.32      752.88     10.15 o
   0   6   8        0.31       -0.22      1.88 o
   1   6   8      871.65      876.10     12.45 o
   2   6   8     1017.03      984.72     11.78 o
   3   6   8     1991.15     1886.37     29.61 o
   4   6   8       95.23       98.73      4.65 o
   5   6   8      333.91      305.35      7.78 o
   6   6   8       94.96       73.15      4.89 o
   7   6   8        4.95       -3.53      3.53 o
   8   6   8      171.54      157.96      6.55 o
   9   6   8        0.63       -0.52      3.66 o
  10   6   8       40.11       50.92      5.32 o
  11   6   8        0.79       -4.32      4.32 o
  12   6   8       18.41       11.15      5.29 o
  13   6   8       21.02       39.61      6.30 o
 -20   7   8        2.16        3.31      5.72 o
 -19   7   8        4.13        1.28      5.02 o
 -18   7   8       18.05       15.98      5.36 o
 -17   7   8       88.46      104.23      6.80 o
 -16   7   8       31.08       25.50      4.43 o
 -15   7   8       79.29       87.03      5.46 o
 -14   7   8        0.21       -3.04      3.04 o
 -13   7   8      146.83      143.65      6.43 o
 -12   7   8      308.22      302.79      7.29 o
 -11   7   8      184.55      187.10      5.71 o
 -10   7   8        4.17       -2.70      2.70 o
  -9   7   8       27.42       43.64      4.64 o
  -8   7   8      177.85      185.87      4.23 o
  -7   7   8      494.62      509.29      6.76 o
  -6   7   8       20.17       26.31      3.10 o
  -5   7   8      351.62      371.01     10.49 o
  -4   7   8       38.16       30.89      4.23 o
  -3   7   8      532.00      497.96      6.76 o
  -2   7   8      530.99      545.88      7.96 o
  -1   7   8      421.62      407.64      6.84 o
   0   7   8      266.30      255.37      5.65 o
   1   7   8      603.09      586.53     13.83 o
   2   7   8      315.00      300.99      7.98 o
   3   7   8       21.02       11.70      4.28 o
   4   7   8       28.29       18.56      3.45 o
   5   7   8       26.11       18.04      4.06 o
   6   7   8       43.29       35.40      4.25 o
   7   7   8       16.62       15.37      4.63 o
   8   7   8        6.47        9.39      3.79 o
   9   7   8       16.39       11.60      4.22 o
  10   7   8       17.18       12.33      4.58 o
  11   7   8        7.03       -3.59      4.51 o
  12   7   8       44.49       50.62      6.95 o
  13   7   8        0.80        1.07      5.41 o
 -20   8   8        0.28       -6.84      6.84 o
 -19   8   8       28.60       21.58      6.52 o
 -18   8   8        0.46       -2.52      4.88 o
 -17   8   8       65.18       72.97      5.87 o
 -16   8   8       12.95        3.93      3.91 o
 -15   8   8        0.48       -3.42      3.42 o
 -14   8   8        6.36       -3.16      3.32 o
 -13   8   8        1.07       -3.55      3.55 o
 -12   8   8       15.86        5.14      2.91 o
 -11   8   8      488.08      449.94      8.56 o
 -10   8   8     2474.99     2307.90     31.29 o
  -9   8   8        0.81       -2.36      3.07 o
  -8   8   8     2308.85     2209.89     24.88 o
  -7   8   8       47.73       46.51      4.76 o
  -6   8   8        2.11        0.72      1.78 o
  -5   8   8      100.78       91.48      4.29 o
  -4   8   8     1485.55     1488.23     20.03 o
  -3   8   8       12.42       16.76      1.71 o
  -2   8   8        0.64       -0.30      3.17 o
  -1   8   8       43.08       43.74      2.78 o
   0   8   8       30.48       24.72      2.48 o
   1   8   8       14.19       16.78      2.49 o
   2   8   8     1180.95     1151.78     15.22 o
   3   8   8        1.16       -0.09      2.98 o
   4   8   8      217.78      194.68     10.87 o
   5   8   8      775.84      743.34     12.46 o
   6   8   8       38.83       44.05      4.42 o
   7   8   8       45.99       49.07      4.69 o
   8   8   8      213.70      222.14      7.87 o
   9   8   8       16.77       17.89      4.54 o
  10   8   8       41.19       44.19      5.46 o
  11   8   8       14.35       25.34      5.48 o
  12   8   8        3.51       -2.23      5.07 o
  13   8   8       14.99       19.33     11.05 o
 -19   9   8       18.51       10.50      5.86 o
 -18   9   8       53.31       55.40      6.22 o
 -17   9   8       83.40       79.81      6.08 o
 -16   9   8       76.28       75.28      5.65 o
 -15   9   8       16.18       10.25      4.01 o
 -14   9   8       56.75       68.46      6.07 o
 -13   9   8       21.42       19.95      3.67 o
 -12   9   8      367.01      359.34      8.12 o
 -11   9   8        0.39        2.40      2.43 o
 -10   9   8       87.79       94.18      5.60 o
  -9   9   8       38.65       38.15      4.49 o
  -8   9   8       12.44       20.48      3.90 o
  -7   9   8      331.62      341.77      7.61 o
  -6   9   8      174.88      175.75      4.74 o
  -5   9   8       38.56       49.71      2.29 o
  -4   9   8        3.99        4.77      1.86 o
  -3   9   8      135.43      158.70      4.12 o
  -2   9   8       51.38       56.07      2.92 o
  -1   9   8       32.34       32.00      2.67 o
   0   9   8       51.02       46.46      3.97 o
   1   9   8       54.00       57.75      3.31 o
   2   9   8       20.92       12.18      2.88 o
   3   9   8      200.42      186.18      6.00 o
   4   9   8      183.38      157.40      5.99 o
   5   9   8      316.19      306.66     11.93 o
   6   9   8       22.81       17.69      3.86 o
   7   9   8        0.17       -3.48      3.48 o
   8   9   8       20.69       13.27      4.31 o
   9   9   8        8.49        6.84      4.43 o
  10   9   8       72.63       67.21      6.05 o
  11   9   8        5.56        1.13      4.79 o
  12   9   8        5.52        8.58      5.45 o
 -19  10   8       32.36       34.45      6.62 o
 -18  10   8       70.11       85.85      8.91 o
 -17  10   8       17.65        8.96      4.81 o
 -16  10   8      239.66      251.66      8.94 o
 -15  10   8       77.46       78.31      5.48 o
 -14  10   8        0.12       -3.06      3.49 o
 -13  10   8       17.87       17.89      3.76 o
 -12  10   8       76.57       83.08      4.44 o
 -11  10   8      214.16      206.54      7.99 o
 -10  10   8        0.00       -1.10      3.61 o
  -9  10   8      460.33      434.47     10.23 o
  -8  10   8     1963.24     1946.25     26.88 o
  -7  10   8      736.03      747.27     13.47 o
  -6  10   8       87.63       51.33      6.25 o
  -5  10   8      195.01      182.60      5.81 o
  -4  10   8       23.77       17.42      2.38 o
  -3  10   8      318.79      263.29      5.61 o
  -2  10   8      401.51      376.96      8.84 o
  -1  10   8      414.14      420.24      9.57 o
   0  10   8      206.82      189.32      7.40 o
   1  10   8     1228.32     1154.21     15.29 o
   2  10   8        2.46       -1.17      2.72 o
   3  10   8      866.69      830.23     13.35 o
   4  10   8       15.30        6.48      3.65 o
   5  10   8       10.97       14.86      6.56 o
   6  10   8        9.20        3.98      3.64 o
   7  10   8      117.07      134.37      6.33 o
   8  10   8       31.71       31.21      4.74 o
   9  10   8        0.75       -4.27      4.27 o
  10  10   8        0.32        0.86      4.83 o
  11  10   8       22.27       30.16      5.79 o
  12  10   8        2.52       -3.56      5.17 o
 -18  11   8        5.08        1.84      6.72 o
 -17  11   8       11.56        6.57      4.76 o
 -16  11   8       20.17       23.13      4.70 o
 -15  11   8      237.88      236.50      8.25 o
 -14  11   8       56.39       51.10      4.89 o
 -13  11   8      185.45      176.48      7.67 o
 -12  11   8      108.03      115.33      5.42 o
 -11  11   8        2.55       -1.00      3.78 o
 -10  11   8      382.09      347.09      9.85 o
  -9  11   8       74.81       64.15      5.17 o
  -8  11   8      176.70      178.91      7.05 o
  -7  11   8     1315.54     1284.75     19.73 o
  -6  11   8      529.32      518.77     10.87 o
  -5  11   8      114.47      108.38      5.64 o
  -4  11   8      244.60      234.79      9.26 o
  -3  11   8        1.34       -2.83      2.83 o
  -2  11   8      624.26      616.45     12.14 o
  -1  11   8     1077.99      954.97     16.03 o
   0  11   8       89.57       87.36      5.43 o
   1  11   8        6.56       12.16      2.53 o
   2  11   8        1.66       -0.54      2.63 o
   3  11   8       47.02       43.01      3.82 o
   4  11   8        4.78        8.79      3.28 o
   5  11   8       78.02       88.76      5.30 o
   6  11   8        1.42       -2.36      3.44 o
   7  11   8        3.20       -1.25      3.92 o
   8  11   8        9.36       -0.36      4.25 o
   9  11   8        2.28        0.53      4.49 o
  10  11   8        5.75       -4.54      4.54 o
  11  11   8        9.34       16.19      5.73 o
  12  11   8        4.16        2.45      8.55 o
 -18  12   8        1.27       -2.61      8.22 o
 -17  12   8        5.46        3.08      6.52 o
 -16  12   8        0.04       -0.01      5.65 o
 -15  12   8        5.77       -5.20      5.20 o
 -14  12   8       39.36       48.44      7.71 o
 -13  12   8      474.46      486.65     12.94 o
 -12  12   8        0.59       -3.86      4.50 o
 -11  12   8       85.64       76.40      5.77 o
 -10  12   8       18.13       22.11      7.26 o
  -9  12   8      384.50      386.42     14.64 o
  -8  12   8        9.74       16.13      3.95 o
  -7  12   8       25.28       20.54      4.08 o
  -6  12   8       47.67       36.10      4.35 o
  -5  12   8      112.52       99.40      5.65 o
  -4  12   8      205.62      187.39      6.79 o
  -3  12   8        6.52        7.63      3.73 o
  -2  12   8       18.33       14.80      4.11 o
  -1  12   8        7.76        6.99      3.84 o
   0  12   8       20.47       15.91      4.02 o
   1  12   8       90.15       79.49      5.69 o
   2  12   8       10.11        8.72      2.95 o
   3  12   8        7.88        2.94      4.26 o
   4  12   8       18.39        8.17      3.32 o
   5  12   8       55.71       46.29      4.49 o
   6  12   8       65.19       62.10      5.24 o
   7  12   8        0.23        0.71      4.01 o
   8  12   8       39.29       45.74      6.45 o
   9  12   8       36.66       28.87      5.36 o
  10  12   8       13.73       15.94      5.28 o
  11  12   8        1.95       -3.29      6.64 o
 -17  13   8        5.77        3.81      7.64 o
 -16  13   8        0.10        2.22      5.81 o
 -15  13   8        0.07       -1.34      5.59 o
 -14  13   8       41.74       45.17      6.52 o
 -13  13   8      180.15      193.68      9.11 o
 -12  13   8      107.27      113.83      7.34 o
 -11  13   8      166.75      172.45      7.98 o
 -10  13   8       62.13       67.60      7.03 o
  -9  13   8       76.00       82.76      6.20 o
  -8  13   8        1.04       -0.04      4.85 o
  -7  13   8        1.55       -3.35      3.35 o
  -6  13   8        0.59        0.27      3.98 o
  -5  13   8      396.17      420.75      9.68 o
  -4  13   8        0.81       -3.39      3.39 o
  -3  13   8        0.91       -3.99      3.99 o
  -2  13   8      817.07      814.23     15.37 o
  -1  13   8       65.85       64.06      5.24 o
   0  13   8       30.64       14.17      4.26 o
   1  13   8       76.31       87.59      5.67 o
   2  13   8      172.83      146.78      5.50 o
   3  13   8        0.14        0.78      3.28 o
   4  13   8      183.01      168.18      6.53 o
   5  13   8       81.87       84.35      8.66 o
   6  13   8      121.95      139.26      6.74 o
   7  13   8       59.66       68.41      8.38 o
   8  13   8      114.12      125.35      7.11 o
   9  13   8        0.97       -1.98      4.62 o
  10  13   8        0.78       -4.73      5.43 o
 -17  14   8       13.58        7.40      7.68 o
 -16  14   8        6.33        8.93      6.06 o
 -15  14   8        2.82        0.19      5.61 o
 -14  14   8        0.80        0.51      8.67 o
 -13  14   8       25.67       17.25      5.69 o
 -12  14   8        0.32       -2.39      4.71 o
 -11  14   8      116.32      132.49      7.74 o
 -10  14   8       20.11       20.56      4.95 o
  -9  14   8        0.60        0.21      4.17 o
  -8  14   8        5.14       -3.38      3.85 o
  -7  14   8       65.96       54.71      5.14 o
  -6  14   8       60.08       52.62      5.08 o
  -5  14   8        3.92        2.48      3.49 o
  -4  14   8        0.09       -1.14      3.60 o
  -3  14   8       13.61        8.73      4.01 o
  -2  14   8       80.85       76.11      6.36 o
  -1  14   8        4.69        6.38      4.18 o
   0  14   8      114.30       89.84      6.03 o
   1  14   8      192.65      229.75      8.22 o
   2  14   8        3.72        6.53      3.19 o
   3  14   8        2.98        2.64      3.43 o
   4  14   8        6.66        4.35      3.55 o
   5  14   8        0.45        0.29      3.86 o
   6  14   8       24.14       24.55      4.65 o
   7  14   8      145.56      159.35      7.67 o
   8  14   8        6.29        5.51      5.01 o
   9  14   8        6.28       -5.29      5.29 o
  10  14   8       20.86       19.71      7.27 o
 -16  15   8       19.44       30.21      8.94 o
 -15  15   8        0.13       -5.56      5.69 o
 -14  15   8       17.30       11.20      6.73 o
 -13  15   8        5.23       -2.85      5.19 o
 -12  15   8        9.56        4.67      5.37 o
 -11  15   8       53.57       56.30      6.24 o
 -10  15   8        5.10       -0.60      6.36 o
  -9  15   8        4.24        6.70      4.58 o
  -8  15   8       22.62       14.35      4.80 o
  -7  15   8      219.03      234.06      8.96 o
  -6  15   8        0.85        2.65      3.77 o
  -5  15   8        6.05       13.82      4.21 o
  -4  15   8       11.57        5.90      4.42 o
  -3  15   8       62.70       74.89      5.87 o
  -2  15   8       14.62       12.44      4.57 o
  -1  15   8        6.70        3.80      4.37 o
   0  15   8       39.99       39.07      5.48 o
   1  15   8       85.08       96.01      6.95 o
   2  15   8      192.15      179.30      6.31 o
   3  15   8       10.73        5.41      3.71 o
   4  15   8       15.26       19.69      4.12 o
   5  15   8       44.01       56.85      5.19 o
   6  15   8        0.34       -1.84      4.31 o
   7  15   8        2.27        5.11      4.48 o
   8  15   8       25.12       33.03     10.18 o
   9  15   8       15.60        8.43      6.47 o
 -15  16   8        1.07       -6.41      6.41 o
 -14  16   8       19.85       26.56      6.58 o
 -13  16   8       11.08        8.74      5.90 o
 -12  16   8       95.63      100.89      7.67 o
 -11  16   8       27.84       44.97      6.15 o
 -10  16   8       32.23       18.40      5.36 o
  -9  16   8        1.23        1.39      4.80 o
  -8  16   8       77.11       77.69      6.24 o
  -7  16   8       25.74       22.89      4.59 o
  -6  16   8        1.28        5.70      4.02 o
  -5  16   8       49.13       25.18      5.08 o
  -4  16   8        8.91        8.84      4.58 o
  -3  16   8       37.19       29.65      5.33 o
  -2  16   8       21.17       15.30      4.85 o
  -1  16   8        6.03        3.77      4.64 o
   0  16   8       89.38       84.18      6.72 o
   1  16   8       53.29       54.03      9.23 o
   2  16   8       10.73       10.63      5.43 o
   3  16   8        8.78       10.12      5.46 o
   4  16   8       34.42       32.55      4.48 o
   5  16   8        3.33       -2.58      4.00 o
   6  16   8       21.52       23.18      7.24 o
   7  16   8        5.21        1.63      6.20 o
   8  16   8       20.34       13.78      6.28 o
 -14  17   8       12.92       13.06      9.78 o
 -13  17   8        0.00       -5.34      5.34 o
 -12  17   8        1.36       -4.07      6.36 o
 -11  17   8       24.77       30.75      6.68 o
 -10  17   8       24.01       39.20      6.08 o
  -9  17   8        3.50        4.49      4.96 o
  -8  17   8        0.01        1.59      4.77 o
  -7  17   8      109.19      121.57      6.83 o
  -6  17   8       28.69       26.21      4.95 o
  -5  17   8       71.81       66.64      6.91 o
  -4  17   8       61.33       60.46      6.28 o
  -3  17   8       11.48        6.98      5.49 o
  -2  17   8        9.83        3.73      4.87 o
  -1  17   8       25.40       35.36      5.57 o
   0  17   8        3.32        0.66      4.75 o
   1  17   8       16.28        6.05      5.25 o
   2  17   8        6.36        8.18      5.54 o
   3  17   8        1.90       -2.81      5.13 o
   4  17   8       16.58       22.04      7.04 o
   5  17   8       26.28       15.81      9.78 o
   6  17   8       16.66       12.13      7.50 o
   7  17   8       13.45       13.22      8.96 o
 -13  18   8       18.51       22.33      8.43 o
 -12  18   8       12.97        8.42      6.94 o
 -11  18   8        2.64       -3.49      6.28 o
 -10  18   8       44.10       45.33      6.53 o
  -9  18   8        9.46       10.62      5.49 o
  -8  18   8        2.97       -4.51      4.51 o
  -7  18   8       18.36       15.15      5.05 o
  -6  18   8       85.81      109.55      7.64 o
  -5  18   8       31.52       34.00      6.25 o
  -4  18   8      133.33      148.66      8.83 o
  -3  18   8       58.45       62.91      6.82 o
  -2  18   8       16.10       11.58      5.55 o
  -1  18   8        0.34       -2.61      5.45 o
   0  18   8        8.52        0.81      5.35 o
   1  18   8        1.64        2.39      6.11 o
   2  18   8        0.01        4.79      6.47 o
   3  18   8        3.52      -10.54     10.54 o
   4  18   8       31.30       22.55      7.76 o
   5  18   8       51.64       66.90      9.18 o
   6  18   8        0.35        2.58      8.37 o
 -12  19   8       42.69       36.32      9.07 o
 -11  19   8       18.38       27.90      8.50 o
 -10  19   8        0.66        4.49      6.41 o
  -9  19   8       15.51       20.14      6.62 o
  -8  19   8        2.94       -2.29      5.66 o
  -7  19   8        1.20        1.57      6.01 o
  -6  19   8       67.12       55.06     11.18 o
  -5  19   8       27.78       30.78     10.02 o
  -4  19   8      161.44      166.29     19.90 o
  -3  19   8       29.83       27.56     10.52 o
  -2  19   8      124.09      133.39      9.80 o
  -1  19   8       55.89       54.57      8.35 o
   0  19   8        3.64        2.76     11.30 o
   1  19   8       39.93       32.58      8.30 o
   2  19   8      120.33      132.80     10.49 o
   3  19   8        3.58       -6.91      6.91 o
   4  19   8       63.83       81.14     12.40 o
   5  19   8        0.38       -4.68     10.74 o
 -10  20   8       19.13       16.54      8.56 o
  -9  20   8        1.63       -4.30      7.34 o
  -8  20   8        0.84       -3.26      6.07 o
  -7  20   8        0.23        1.15      6.28 o
  -6  20   8       34.97       29.32      7.28 o
  -5  20   8        5.67        2.18      7.02 o
  -4  20   8        0.14        3.91      6.80 o
  -3  20   8       71.02       75.23      9.28 o
  -2  20   8        0.22       10.50      7.20 o
  -1  20   8       52.75       76.79     14.72 o
   0  20   8       10.05       -4.08      6.87 o
   1  20   8       88.52       94.03      9.83 o
   2  20   8       21.01       19.56      9.33 o
   3  20   8       39.60       35.30      9.93 o
  -7  21   8       10.29        8.04      8.25 o
  -6  21   8        6.46        2.69      7.84 o
  -5  21   8        0.97       -5.43     14.60 o
  -4  21   8        2.01        0.17      7.68 o
  -3  21   8       27.90       54.69      9.93 o
  -2  21   8        0.90        3.09     18.73 o
  -1  21   8       96.62       96.46     11.78 o
   0  21   8        0.88        2.40      9.10 o
   1  21   8       38.25       36.88     10.04 o
 -21   1   9       11.29       17.19      9.54 o
 -20   1   9       13.89       25.90      9.72 o
 -19   1   9        7.06       14.77      8.76 o
 -18   1   9        0.05        0.00      7.40 o
 -17   1   9      143.60      166.15      9.53 o
 -16   1   9       76.74       57.41      6.89 o
 -15   1   9      239.86      172.92      7.61 o
 -14   1   9       46.77       31.83      4.33 o
 -13   1   9      526.71      436.70     14.48 o
 -12   1   9       85.74       60.62      3.74 o
 -11   1   9       26.77       29.91      2.85 o
 -10   1   9     1310.90     1363.25     14.04 o
  -9   1   9      581.60      526.52      6.37 o
  -8   1   9      315.95      321.94      5.88 o
  -7   1   9      531.33      594.78      7.43 o
  -6   1   9      207.99      163.18      6.55 o
  -5   1   9     1449.16     1589.53     14.62 o
  -4   1   9      107.38      119.60      3.08 o
  -3   1   9     2805.07     2784.67     21.31 o
  -2   1   9     2271.72     2390.65     20.92 o
  -1   1   9       21.72       17.68      2.03 o
   0   1   9        8.09       13.73      2.38 o
   1   1   9     1653.91     1567.74     16.38 o
   2   1   9      496.45      477.49      7.26 o
   3   1   9     1308.99     1300.87     14.87 o
   4   1   9      255.04      263.15      5.52 o
   5   1   9      367.33      357.26      7.28 o
   6   1   9        4.61        2.42      2.68 o
   7   1   9      465.23      423.55      8.09 o
   8   1   9      419.30      434.77     11.63 o
   9   1   9       27.26       24.84      4.20 o
  10   1   9       27.83       23.64      4.97 o
  11   1   9       57.57       47.48      5.21 o
  12   1   9        0.74        6.39      4.78 o
  13   1   9        1.48       -0.34      5.10 o
 -21   2   9        5.55        1.14     11.30 o
 -20   2   9       16.09       13.29      9.33 o
 -19   2   9        1.05       -5.40      7.68 o
 -18   2   9        2.02        6.11      6.03 o
 -17   2   9      118.55      139.02      9.01 o
 -16   2   9       47.87       65.12      8.60 o
 -15   2   9       18.54       10.25      4.03 o
 -14   2   9        1.74       -2.99      3.65 o
 -13   2   9       61.45       81.03      4.43 o
 -12   2   9       26.03       15.40      2.85 o
 -11   2   9      348.58      371.84      6.90 o
 -10   2   9       45.18       47.85      2.30 o
  -9   2   9      141.38      135.14      4.02 o
  -8   2   9      362.15      322.79      4.66 o
  -7   2   9     1164.31     1140.36     10.56 o
  -6   2   9      499.56      470.64      5.34 o
  -5   2   9     1087.06     1153.94     11.36 o
  -4   2   9     1408.54     1513.49     14.11 o
  -3   2   9      312.12      326.92      5.27 o
  -2   2   9      172.89      181.80      3.59 o
  -1   2   9      125.91      148.55      4.07 o
   0   2   9      227.49      240.78      5.24 o
   1   2   9      158.16      164.89      4.68 o
   2   2   9       56.06       57.20      3.70 o
   3   2   9       59.76       65.45      3.22 o
   4   2   9        1.09       -2.38      2.38 o
   5   2   9      651.41      637.86      9.94 o
   6   2   9       10.56        2.96      2.91 o
   7   2   9       85.98       69.69      4.96 o
   8   2   9        1.04        1.30      3.44 o
   9   2   9        5.16       -3.54      3.54 o
  10   2   9      109.28      115.14      6.06 o
  11   2   9       39.48       53.46      6.19 o
  12   2   9        5.55       -0.09      5.09 o
  13   2   9       11.13       19.64      6.39 o
 -21   3   9        5.79       22.34     25.90 o
 -20   3   9        0.78        4.59      8.71 o
 -19   3   9        4.47        7.65      8.32 o
 -18   3   9        6.33        7.28      5.99 o
 -17   3   9       34.97       21.49      6.04 o
 -16   3   9      139.20      136.12      8.39 o
 -15   3   9      182.72      199.81      9.42 o
 -14   3   9       52.88       58.05      4.30 o
 -13   3   9        8.44        1.38      5.43 o
 -12   3   9       28.93       29.04      3.25 o
 -11   3   9        0.56       -1.95      1.95 o
 -10   3   9      825.89      880.54     12.20 o
  -9   3   9       51.91       75.50      3.28 o
  -8   3   9        0.80       -0.06      1.23 o
  -7   3   9      869.89      937.08      9.89 o
  -6   3   9      111.45      116.56      3.45 o
  -5   3   9     2037.37     2125.78     19.00 o
  -4   3   9       88.21       69.88      2.48 o
  -3   3   9      563.28      607.63      6.93 o
  -2   3   9       94.35       90.69      2.65 o
  -1   3   9       51.05       49.08      2.26 o
   0   3   9      671.67      681.76      9.24 o
   1   3   9      113.70      111.98      4.84 o
   2   3   9     1283.46     1296.76     17.87 o
   3   3   9      119.99      110.48      4.44 o
   4   3   9      189.26      170.76      5.20 o
   5   3   9       14.08       11.87      3.39 o
   6   3   9      107.69      113.32      5.44 o
   7   3   9        3.04       -3.20      3.20 o
   8   3   9       68.19       60.40      4.89 o
   9   3   9       77.58       90.73      5.75 o
  10   3   9       10.21        8.54      4.54 o
  11   3   9       40.20       39.23      6.38 o
  12   3   9       34.42       43.74      6.80 o
  13   3   9       53.86       64.36     11.92 o
 -21   4   9        6.28       11.28      9.68 o
 -20   4   9       41.34       78.51     11.37 o
 -19   4   9        7.69        1.91      6.32 o
 -18   4   9        0.55       -5.71      5.71 o
 -17   4   9       25.64       28.06      6.22 o
 -16   4   9        0.37       -4.93      4.93 o
 -15   4   9      204.57      217.61      9.63 o
 -14   4   9       61.66       46.00      4.76 o
 -13   4   9        4.04        3.02      3.40 o
 -12   4   9      471.23      445.65      8.75 o
 -11   4   9      675.93      635.67     10.30 o
 -10   4   9       50.50       66.34      3.03 o
  -9   4   9      314.71      282.96      4.58 o
  -8   4   9      205.03      179.48      4.01 o
  -7   4   9       73.10       71.13      2.71 o
  -6   4   9      737.32      746.97      8.17 o
  -5   4   9      268.16      222.32      3.63 o
  -4   4   9      253.56      242.13      3.77 o
  -3   4   9        7.68        7.82      1.35 o
  -2   4   9      207.34      211.39      3.92 o
  -1   4   9      386.11      377.55      6.73 o
   0   4   9      585.24      644.33     10.75 o
   1   4   9      488.98      433.87      7.62 o
   2   4   9       28.60       26.47      2.84 o
   3   4   9     2083.30     2013.93     21.11 o
   4   4   9       37.09       33.19      3.71 o
   5   4   9      630.99      647.29     11.29 o
   6   4   9      256.82      229.65      7.26 o
   7   4   9       94.24       89.35      5.32 o
   8   4   9        7.72        2.91      3.80 o
   9   4   9        8.69        2.35      4.09 o
  10   4   9       39.98       49.46      5.41 o
  11   4   9       17.81       24.36      5.26 o
  12   4   9        0.70        7.09      6.01 o
  13   4   9        4.89        3.46      7.82 o
 -20   5   9       13.89       16.10      5.76 o
 -19   5   9       25.61       39.65      7.95 o
 -18   5   9        7.87        1.43      4.57 o
 -17   5   9        8.30        2.99      4.45 o
 -16   5   9      135.26      126.95      7.56 o
 -15   5   9        5.04        3.67      4.12 o
 -14   5   9      205.07      218.88      8.38 o
 -13   5   9       23.66       23.33      3.33 o
 -12   5   9       22.46       29.26      3.22 o
 -11   5   9     1015.51     1003.43     11.12 o
 -10   5   9        0.02       -1.90      1.90 o
  -9   5   9     1072.50      989.62     13.15 o
  -8   5   9      419.10      401.58      6.06 o
  -7   5   9       29.51       20.17      1.85 o
  -6   5   9      717.91      739.67      8.42 o
  -5   5   9        0.53       -2.96      2.96 o
  -4   5   9     2470.38     2600.42     31.10 o
  -3   5   9      454.73      477.57      5.87 o
  -2   5   9     1349.12     1418.68     16.43 o
  -1   5   9      136.98      134.82      4.14 o
   0   5   9       42.08       47.26      3.46 o
   1   5   9      878.77      801.68     13.13 o
   2   5   9      119.81       95.72      4.11 o
   3   5   9     1216.13     1172.03     15.72 o
   4   5   9      531.20      522.97      9.90 o
   5   5   9      781.97      709.78     12.07 o
   6   5   9       32.13       30.47      4.07 o
   7   5   9      149.54      145.49      6.17 o
   8   5   9        0.07        1.17      3.73 o
   9   5   9        0.87        1.88      4.15 o
  10   5   9        0.85       -1.77      4.22 o
  11   5   9        2.76        1.21      4.86 o
  12   5   9        1.15        0.92      5.90 o
  13   5   9       12.85       19.72      8.11 o
 -20   6   9       66.79       76.09      8.83 o
 -19   6   9      104.29      113.03      7.78 o
 -18   6   9       17.47       26.19      6.28 o
 -17   6   9       82.49       83.01      6.26 o
 -16   6   9       48.05       43.40      6.76 o
 -15   6   9        4.05        2.14      3.36 o
 -14   6   9       67.42       56.20      4.15 o
 -13   6   9      160.26      164.62      5.69 o
 -12   6   9      648.41      636.84     15.46 o
 -11   6   9        0.06       -2.55      2.55 o
 -10   6   9      145.15      134.92      7.28 o
  -9   6   9      164.27      157.59      5.45 o
  -8   6   9       65.79       65.20      3.20 o
  -7   6   9      846.17      899.56     10.10 o
  -6   6   9        2.15        5.40      3.60 o
  -5   6   9      194.20      197.63      9.56 o
  -4   6   9       23.64       19.23      3.82 o
  -3   6   9     1128.57     1128.99     12.63 o
  -2   6   9      181.51      180.22      4.34 o
  -1   6   9       84.80       86.74      3.45 o
   0   6   9      302.58      299.21      6.20 o
   1   6   9      933.51      958.20     15.05 o
   2   6   9       13.31       11.57      2.81 o
   3   6   9        4.06       -2.94      3.84 o
   4   6   9        7.23        3.23      3.22 o
   5   6   9       11.70        3.88      3.43 o
   6   6   9        0.01       -3.26      3.26 o
   7   6   9       25.03       33.85      4.43 o
   8   6   9       40.38       45.38      4.89 o
   9   6   9       22.31       22.49      4.62 o
  10   6   9        4.68       -4.37      4.37 o
  11   6   9        0.01       -4.64      4.64 o
  12   6   9        2.53        2.96      5.44 o
  13   6   9        6.12        8.92      7.91 o
 -20   7   9       23.95       15.94      5.93 o
 -19   7   9        3.35       -0.30      7.72 o
 -18   7   9       69.00       71.12      6.64 o
 -17   7   9        2.82       -1.30      4.50 o
 -16   7   9       32.51       31.10      4.79 o
 -15   7   9       11.82        8.16      3.57 o
 -14   7   9       78.47       61.36      4.44 o
 -13   7   9        2.00       -2.22      2.78 o
 -12   7   9       41.14       36.54      3.25 o
 -11   7   9      164.43      145.50      3.85 o
 -10   7   9      323.64      313.17      8.25 o
  -9   7   9      494.59      455.27      9.57 o
  -8   7   9     1083.37     1046.86     11.95 o
  -7   7   9      152.61      129.95      3.68 o
  -6   7   9     1919.54     1818.63     29.18 o
  -5   7   9     3268.70     3303.02     48.00 o
  -4   7   9      422.75      437.66     12.22 o
  -3   7   9      192.97      183.18      5.01 o
  -2   7   9       20.06       33.46      2.85 o
  -1   7   9       33.70       45.94      2.64 o
   0   7   9      420.21      414.99      8.90 o
   1   7   9       95.70       99.97      5.03 o
   2   7   9      548.01      549.29      9.54 o
   3   7   9      275.99      278.42      7.14 o
   4   7   9      457.98      450.98      9.23 o
   5   7   9      134.67      137.89      5.89 o
   6   7   9        7.84        3.10      3.59 o
   7   7   9       73.87       64.35      4.96 o
   8   7   9        6.13        2.04      3.97 o
   9   7   9       20.04       10.70      4.54 o
  10   7   9       27.64       34.26      5.42 o
  11   7   9        7.24       -0.65      4.91 o
  12   7   9       38.02       48.83      7.24 o
 -20   8   9        0.05        2.72      6.04 o
 -19   8   9        8.42        5.40      5.44 o
 -18   8   9        2.74       -4.10      4.54 o
 -17   8   9        9.54        6.15      4.54 o
 -16   8   9        0.43       -4.93      4.93 o
 -15   8   9        0.33       -2.72      3.37 o
 -14   8   9       48.68       44.51      4.10 o
 -13   8   9       41.79       42.38      3.83 o
 -12   8   9       88.33       90.54      4.70 o
 -11   8   9      274.54      274.05     10.26 o
 -10   8   9      244.19      235.89      7.63 o
  -9   8   9      979.86      965.98     15.67 o
  -8   8   9      227.64      260.27     12.04 o
  -7   8   9       55.75       49.63      5.07 o
  -6   8   9      196.37      189.42     11.60 o
  -5   8   9      208.35      214.21      8.55 o
  -4   8   9       20.11       11.24      3.68 o
  -3   8   9      127.73      127.54      4.39 o
  -2   8   9       16.31       21.73      2.20 o
  -1   8   9       68.67       55.61      6.51 o
   0   8   9      223.26      183.10      6.31 o
   1   8   9      279.74      251.29      7.38 o
   2   8   9        5.55        4.38      3.80 o
   3   8   9       60.59       68.56      4.35 o
   4   8   9     1394.23     1298.17     17.83 o
   5   8   9      126.03      110.05      5.44 o
   6   8   9      101.08       89.70      5.33 o
   7   8   9        9.76        2.67      3.85 o
   8   8   9        1.12        2.78      4.16 o
   9   8   9       18.53       15.23      5.03 o
  10   8   9        2.55       -3.52      4.78 o
  11   8   9        3.92        0.50      4.91 o
  12   8   9        7.38        2.88      5.46 o
 -19   9   9       25.64       31.84      6.27 o
 -18   9   9        1.24       -4.74      4.86 o
 -17   9   9       78.32       71.53      6.30 o
 -16   9   9       14.97       15.43      4.43 o
 -15   9   9       50.22       52.56      6.15 o
 -14   9   9       69.09       70.48      4.81 o
 -13   9   9       35.10       31.71      5.71 o
 -12   9   9       24.08       19.64      5.73 o
 -11   9   9       27.80       24.62      4.16 o
 -10   9   9      177.39      158.92      6.62 o
  -9   9   9       46.89       35.42      4.13 o
  -8   9   9     1889.65     1823.82     26.11 o
  -7   9   9      123.31      121.18      7.26 o
  -6   9   9      850.52      802.13     10.97 o
  -5   9   9       63.85       64.34      5.69 o
  -4   9   9        3.90        1.71      2.68 o
  -3   9   9        6.43        3.28      2.26 o
  -2   9   9      876.56      850.95     13.94 o
  -1   9   9       15.43       14.55      3.30 o
   0   9   9       69.39       55.78      4.26 o
   1   9   9       62.73       58.73      3.51 o
   2   9   9      208.63      198.53      6.05 o
   3   9   9        0.71       -2.83      2.83 o
   4   9   9       54.40       51.97      4.22 o
   5   9   9       23.13       20.04      3.74 o
   6   9   9       95.95      113.34      5.63 o
   7   9   9      129.78      138.81      6.52 o
   8   9   9        0.71       -0.76      4.20 o
   9   9   9      252.66      293.59      9.89 o
  10   9   9       51.75       38.98      5.83 o
  11   9   9        5.47       -5.03      5.03 o
  12   9   9        7.35       28.51      9.93 o
 -19  10   9        3.86        4.47      7.05 o
 -18  10   9        3.19       10.39      7.04 o
 -17  10   9       35.25       27.26      7.21 o
 -16  10   9       88.34       89.60      6.06 o
 -15  10   9        0.08       -3.55      3.55 o
 -14  10   9       21.08       14.19      3.81 o
 -13  10   9       31.56       24.86      4.75 o
 -12  10   9        0.25        1.16      3.93 o
 -11  10   9      109.42       86.65      5.74 o
 -10  10   9        0.03        3.49      3.79 o
  -9  10   9      762.45      755.80     14.06 o
  -8  10   9       69.03       70.42      4.84 o
  -7  10   9      246.54      247.02      7.28 o
  -6  10   9       52.28       49.26      3.96 o
  -5  10   9       32.25       37.59      4.37 o
  -4  10   9      279.07      253.18      7.07 o
  -3  10   9       91.95       98.40      6.12 o
  -2  10   9      192.92      207.68      6.77 o
  -1  10   9        2.60        2.18      3.50 o
   0  10   9      421.13      418.64      9.85 o
   1  10   9       48.32       40.16      4.08 o
   2  10   9       22.01       21.50      3.14 o
   3  10   9       38.03       37.32      3.71 o
   4  10   9       35.43       44.51      4.70 o
   5  10   9       11.40       11.58      3.68 o
   6  10   9      129.41      123.74      6.12 o
   7  10   9        3.92       -4.30      4.30 o
   8  10   9       66.20       71.60      5.80 o
   9  10   9       10.81        9.01      4.92 o
  10  10   9       67.71       85.94      7.07 o
  11  10   9        4.15        6.62      5.34 o
 -18  11   9       49.72       51.76      8.73 o
 -17  11   9        0.61        3.04      6.41 o
 -16  11   9      127.78      124.73      8.37 o
 -15  11   9       11.40       17.47      5.54 o
 -14  11   9       24.71       17.92      5.29 o
 -13  11   9        4.65        0.42      4.36 o
 -12  11   9        6.90        3.46      4.26 o
 -11  11   9      110.17      119.56      6.78 o
 -10  11   9      936.75      975.81     17.11 o
  -9  11   9       14.37       18.47      4.08 o
  -8  11   9       98.42       94.77      5.75 o
  -7  11   9       46.92       52.83      5.87 o
  -6  11   9      924.55      860.32     14.87 o
  -5  11   9      204.88      181.34      6.25 o
  -4  11   9       25.78       15.91      3.64 o
  -3  11   9       59.66       61.30      5.33 o
  -2  11   9      201.57      205.67      8.51 o
  -1  11   9      100.86       84.75      5.19 o
   0  11   9       60.59       45.45      4.61 o
   1  11   9      139.20      137.59      5.71 o
   2  11   9      130.18      123.77      4.96 o
   3  11   9       22.63       20.40      3.42 o
   4  11   9      131.52      130.96      5.71 o
   5  11   9        0.19       -4.47      4.47 o
   6  11   9       31.94       28.97      4.54 o
   7  11   9       30.95       36.90      4.96 o
   8  11   9        7.03        5.39      4.56 o
   9  11   9       36.53       36.19      5.76 o
  10  11   9       21.17       28.67      5.69 o
  11  11   9        7.28        3.22      5.75 o
 -18  12   9        0.02        3.57      7.00 o
 -17  12   9       46.65       49.10     11.15 o
 -16  12   9       43.05       44.65      7.79 o
 -15  12   9        1.82       -5.14      5.14 o
 -14  12   9       27.77       29.88      5.68 o
 -13  12   9       73.82       74.82      8.75 o
 -12  12   9       73.58       81.82      6.37 o
 -11  12   9      299.19      296.77     11.46 o
 -10  12   9       48.33       41.81      5.02 o
  -9  12   9      174.58      194.97      9.78 o
  -8  12   9        1.05       -1.30      3.67 o
  -7  12   9      347.37      318.92      9.07 o
  -6  12   9      438.37      393.39     11.93 o
  -5  12   9      139.44      125.21      8.31 o
  -4  12   9        8.44       12.60      3.84 o
  -3  12   9      851.85      874.15     15.77 o
  -2  12   9      417.24      397.78     13.44 o
  -1  12   9        1.19       -2.94      5.52 o
   0  12   9        0.04       -3.61      3.61 o
   1  12   9       35.95       25.06      4.45 o
   2  12   9       15.02       13.95      3.07 o
   3  12   9        0.04       -4.16      4.16 o
   4  12   9        2.95       -3.26      3.29 o
   5  12   9       66.64       62.47      5.10 o
   6  12   9        9.11        6.82      4.17 o
   7  12   9       31.50       32.16      6.19 o
   8  12   9       17.37       26.52      4.91 o
   9  12   9       46.57       54.75      6.03 o
  10  12   9        0.97       -5.17      5.17 o
 -17  13   9       10.32       14.49      7.49 o
 -16  13   9        6.04       13.52      5.93 o
 -15  13   9        3.67       -2.89      5.47 o
 -14  13   9       12.52       15.96      5.41 o
 -13  13   9      101.92      106.19      7.55 o
 -12  13   9       19.01       14.29      5.30 o
 -11  13   9       30.68       35.59      5.27 o
 -10  13   9       32.06       30.60      5.33 o
  -9  13   9       20.52       24.56      5.87 o
  -8  13   9        3.27        2.16      3.73 o
  -7  13   9        0.21       -3.65      3.65 o
  -6  13   9      122.75      140.04      6.57 o
  -5  13   9        1.33        0.23      3.31 o
  -4  13   9       33.45       21.44      4.32 o
  -3  13   9      171.68      155.45      8.18 o
  -2  13   9        1.23        1.89      3.73 o
  -1  13   9       67.69       54.47      6.52 o
   0  13   9        7.25        0.33      3.88 o
   1  13   9        0.82       -1.78      4.11 o
   2  13   9        5.44        4.04      3.16 o
   3  13   9       25.12       32.01      3.98 o
   4  13   9        4.03        1.70      3.67 o
   5  13   9       37.26       36.81      4.79 o
   6  13   9       13.74       19.59      4.69 o
   7  13   9        5.02        3.89      4.52 o
   8  13   9        2.43       -4.54      4.54 o
   9  13   9        9.61        3.11      5.05 o
  10  13   9        3.49       -7.33      7.83 o
 -17  14   9        6.41       -5.51      9.37 o
 -16  14   9       41.67       61.06     14.95 o
 -15  14   9       11.14       18.05      8.95 o
 -14  14   9       50.76       58.32      6.77 o
 -13  14   9        0.00       -4.82      4.82 o
 -12  14   9      112.97      130.02      8.03 o
 -11  14   9       59.22       50.38      6.06 o
 -10  14   9       82.68       86.14      6.22 o
  -9  14   9      148.80      144.95      7.39 o
  -8  14   9        8.12        2.44      4.53 o
  -7  14   9      107.80       96.40      6.05 o
  -6  14   9       53.20       52.96      4.91 o
  -5  14   9      164.61      152.53      6.67 o
  -4  14   9       29.02       19.32      4.40 o
  -3  14   9        1.62       -4.85      4.85 o
  -2  14   9       23.91       16.60      4.45 o
  -1  14   9      170.45      160.84      8.05 o
   0  14   9        0.04       -0.62      4.31 o
   1  14   9       45.76       41.51      5.71 o
   2  14   9       43.42       30.90      5.61 o
   3  14   9      359.18      367.78      8.92 o
   4  14   9       51.13       48.27      4.69 o
   5  14   9       15.30       21.71      4.62 o
   6  14   9       77.58       86.13      5.97 o
   7  14   9        6.63        7.16      4.82 o
   8  14   9       16.65       13.34      5.28 o
   9  14   9       11.16        0.27      6.69 o
 -16  15   9        8.57       11.18      7.05 o
 -15  15   9       34.28       37.02      6.89 o
 -14  15   9        6.37        5.33      5.93 o
 -13  15   9      113.35      122.70      8.06 o
 -12  15   9       43.95       38.08      6.03 o
 -11  15   9        3.97        1.84      4.95 o
 -10  15   9       85.08       94.06      8.38 o
  -9  15   9       23.38       21.88      5.52 o
  -8  15   9        3.21       -2.11      4.61 o
  -7  15   9       26.29       26.57      4.51 o
  -6  15   9        0.04       -2.72      3.93 o
  -5  15   9      162.84      168.14      7.98 o
  -4  15   9       40.06       39.34      5.33 o
  -3  15   9       85.63       78.70      7.16 o
  -2  15   9       41.65       33.67      5.27 o
  -1  15   9       19.42       15.38      4.98 o
   0  15   9        1.31       -0.98      4.40 o
   1  15   9        8.39        7.57      4.59 o
   2  15   9      108.06       89.90     10.02 o
   3  15   9      121.62      160.52      8.67 o
   4  15   9       15.35       23.15      5.89 o
   5  15   9        1.74        1.92      5.52 o
   6  15   9       11.21        6.81      4.62 o
   7  15   9        1.20       -4.47      4.47 o
   8  15   9       54.86       60.19      7.62 o
 -15  16   9       12.72        6.17      7.77 o
 -14  16   9       14.52       10.31      5.96 o
 -13  16   9        8.85        0.76      5.60 o
 -12  16   9      263.18      291.15     11.21 o
 -11  16   9       11.11       18.42      7.24 o
 -10  16   9      135.02      152.23      8.40 o
  -9  16   9        1.75        7.03      6.52 o
  -8  16   9        1.28       -0.54      4.50 o
  -7  16   9        1.21        1.00      3.94 o
  -6  16   9       42.34       45.15      6.55 o
  -5  16   9        0.02        0.33      4.49 o
  -4  16   9      219.40      230.93      9.17 o
  -3  16   9        4.38       -1.84      4.77 o
  -2  16   9        5.19        1.14      4.56 o
  -1  16   9       52.96       64.84      6.22 o
   0  16   9        0.72       -2.94      4.56 o
   1  16   9       32.42       26.42      5.69 o
   2  16   9       62.80       75.03      8.11 o
   3  16   9      113.18      125.06      9.86 o
   4  16   9        0.75       -5.38      5.38 o
   5  16   9       20.20       13.75      6.21 o
   6  16   9       13.53        1.42      6.98 o
   7  16   9        0.01       -8.15      8.15 o
 -14  17   9        0.42       -4.32      8.42 o
 -13  17   9        0.10       -5.47      5.47 o
 -12  17   9        0.00       -3.79      5.16 o
 -11  17   9       73.86       84.92      7.47 o
 -10  17   9        0.30       -2.55      5.13 o
  -9  17   9       28.82       34.38      5.88 o
  -8  17   9       12.46       11.21      5.69 o
  -7  17   9        0.46        2.41      4.40 o
  -6  17   9      130.31      128.22     12.28 o
  -5  17   9        0.42        0.23      4.71 o
  -4  17   9        2.04       -4.53      4.53 o
  -3  17   9        0.18       -4.61      4.61 o
  -2  17   9        5.66       -0.82      4.85 o
  -1  17   9        0.11       -5.17      5.17 o
   0  17   9       31.91       31.86      5.97 o
   1  17   9       90.98      121.88      8.00 o
   2  17   9        0.22       -1.56      5.30 o
   3  17   9        0.00        1.75      6.60 o
   4  17   9        5.97       11.37      7.71 o
   5  17   9       32.70       39.47      8.24 o
   6  17   9        8.52        2.22      9.10 o
 -13  18   9        1.94        2.35      6.94 o
 -12  18   9       44.56       45.64      9.54 o
 -11  18   9       43.44       48.41      6.95 o
 -10  18   9       66.10       86.99      7.68 o
  -9  18   9        8.03       10.50      5.40 o
  -8  18   9        3.76        0.39      4.46 o
  -7  18   9       25.77       26.48      6.50 o
  -6  18   9        9.65       16.72      7.16 o
  -5  18   9       32.08       42.50      6.39 o
  -4  18   9        6.91        7.21      5.63 o
  -3  18   9        0.71       -1.13      5.24 o
  -2  18   9      103.03      129.71      8.22 o
  -1  18   9       15.71       12.36      5.77 o
   0  18   9        6.10       -5.43      5.43 o
   1  18   9        0.75       -5.27      5.27 o
   2  18   9       70.66       70.37      8.54 o
   3  18   9        1.12       -5.40      6.80 o
   4  18   9        2.56        1.72      7.36 o
   5  18   9        0.66       -7.68      8.82 o
 -11  19   9      102.27      144.01     11.60 o
 -10  19   9       31.68       54.73     10.22 o
  -9  19   9       35.91       47.26      7.34 o
  -8  19   9        0.00       -1.16      4.91 o
  -7  19   9       21.64       22.20      5.93 o
  -6  19   9       11.89       12.71      7.00 o
  -5  19   9        3.65       -0.88      5.58 o
  -4  19   9       64.64       77.35      7.70 o
  -3  19   9       49.35       62.05      8.19 o
  -2  19   9       42.20       61.70      8.26 o
  -1  19   9        0.00       -3.30      7.53 o
   0  19   9        0.84       -6.48      6.54 o
   1  19   9       42.88       60.07      8.81 o
   2  19   9       27.32       55.63      9.00 o
   3  19   9       77.76       73.09     11.37 o
   4  19   9        6.04        3.22      9.00 o
  -9  20   9        3.46        7.74      7.75 o
  -8  20   9       10.50       14.98      7.65 o
  -7  20   9        2.31       10.57      6.64 o
  -6  20   9        1.58       -6.80      6.80 o
  -5  20   9        4.08       -3.80      6.48 o
  -4  20   9       53.95       50.04      7.99 o
  -3  20   9       23.17       31.05      7.78 o
  -2  20   9      100.26      117.06      9.81 o
  -1  20   9       21.35       41.34      8.41 o
   0  20   9       40.86       34.04      9.79 o
   1  20   9       54.96       60.24     17.08 o
   2  20   9       46.21       65.83     11.10 o
  -6  21   9        2.21        0.28      7.84 o
  -5  21   9        5.27        1.85      7.68 o
  -4  21   9       11.29       15.02      8.45 o
  -3  21   9        1.18        6.98      8.05 o
  -2  21   9        2.01       -7.24      8.05 o
 -21   0  10       21.68       21.49     13.78 o
 -20   0  10        3.36       14.88     13.78 o
 -19   0  10      656.94      718.12     34.17 o
 -18   0  10        2.73        2.20     11.02 o
 -17   0  10       64.97       59.51     13.22 o
 -16   0  10        1.97       -1.65      9.37 o
 -15   0  10      161.58      184.02     10.83 o
 -14   0  10      583.30      547.41     16.56 o
 -13   0  10      265.64      211.09     15.43 o
 -12   0  10      265.64      241.98     12.12 o
 -11   0  10      957.46      830.71     19.09 o
 -10   0  10     2049.85     1945.52     30.53 o
  -9   0  10      114.40       81.78      6.36 o
  -8   0  10       10.12       16.97      2.28 o
  -7   0  10        8.08        7.94      2.00 o
  -6   0  10      777.21      793.65     29.88 o
  -5   0  10      152.25      101.53      4.29 o
  -4   0  10       46.77       25.51      2.41 o
  -3   0  10     1105.83     1183.49     17.53 o
  -2   0  10     2053.17     2001.70     34.91 o
  -1   0  10     2760.48     2838.72     38.10 o
   0   0  10     1060.16     1040.69     16.92 o
   1   0  10       57.96       73.93      4.57 o
   2   0  10      993.73      940.44     16.60 o
   3   0  10     2179.05     2142.33     31.82 o
   4   0  10       58.60       61.37      5.39 o
   5   0  10      142.04      141.70      7.51 o
   6   0  10        5.75       -0.28      7.44 o
   7   0  10      146.62      160.72      8.68 o
   8   0  10      156.81      171.96     14.02 o
   9   0  10        0.71       -3.44     10.42 o
  10   0  10       71.32       76.56      8.15 o
  11   0  10       25.81       32.59      7.50 o
  12   0  10       26.47       38.58      8.47 o
 -21   1  10       28.82       28.59     15.70 o
 -20   1  10      115.00      140.76     13.25 o
 -19   1  10        0.62       23.52     13.50 o
 -18   1  10       89.44       90.68     10.52 o
 -17   1  10      118.89      101.78     12.40 o
 -16   1  10       14.20        8.03      6.03 o
 -15   1  10       33.22       32.12      5.26 o
 -14   1  10       74.07       74.04      5.20 o
 -13   1  10        1.95        0.87      3.12 o
 -12   1  10      124.44      137.35      6.00 o
 -11   1  10      347.59      376.96      6.80 o
 -10   1  10       46.38       44.26      2.51 o
  -9   1  10       29.75       19.47      1.97 o
  -8   1  10       82.88       97.52      3.90 o
  -7   1  10     1881.11     2046.25     28.19 o
  -6   1  10      196.50      195.32      3.77 o
  -5   1  10       66.54       52.58      2.44 o
  -4   1  10       90.84      107.12      3.27 o
  -3   1  10      134.26      131.97      3.43 o
  -2   1  10       98.87       92.31      3.74 o
  -1   1  10       54.04       65.86      3.11 o
   0   1  10       14.56        6.00      2.02 o
   1   1  10        0.06        3.85      2.51 o
   2   1  10        1.97        3.24      2.23 o
   3   1  10       16.91       13.67      2.77 o
   4   1  10       96.87      109.96      4.44 o
   5   1  10       54.30       59.03      4.69 o
   6   1  10        0.02       -1.85      3.11 o
   7   1  10        0.61       -0.57      3.75 o
   8   1  10       27.55       17.74      4.36 o
   9   1  10       10.43       12.48      4.12 o
  10   1  10        4.38       -1.27      4.14 o
  11   1  10        0.99       -2.70      4.41 o
  12   1  10       14.08       18.38      5.58 o
 -21   2  10        3.37       11.17      9.49 o
 -20   2  10        6.57       -4.36      8.37 o
 -19   2  10       16.12        3.33      8.07 o
 -18   2  10      145.76      159.73     23.42 o
 -17   2  10        2.01       -5.60      5.60 o
 -16   2  10      125.71      144.91     11.56 o
 -15   2  10       25.50       23.95      5.28 o
 -14   2  10       34.08       33.47      7.11 o
 -13   2  10       41.43       58.93      4.53 o
 -12   2  10      373.94      405.00      8.13 o
 -11   2  10        2.86       -0.46      2.03 o
 -10   2  10      111.09      117.69      4.04 o
  -9   2  10      749.54      746.31      8.79 o
  -8   2  10      364.32      376.85      5.10 o
  -7   2  10      738.77      778.39      7.95 o
  -6   2  10      183.95      192.27      6.65 o
  -5   2  10      912.64      983.12     11.55 o
  -4   2  10      497.57      483.52      6.19 o
  -3   2  10      386.44      418.96      5.40 o
  -2   2  10        0.23       -1.27      1.55 o
  -1   2  10       30.23       22.47      2.43 o
   0   2  10        2.01        0.39      1.62 o
   1   2  10      374.74      331.41      5.94 o
   2   2  10      827.23      816.52     10.65 o
   3   2  10       11.19        5.71      3.07 o
   4   2  10       33.21       39.89      4.40 o
   5   2  10      167.57      154.16      7.04 o
   6   2  10        3.28       -3.25      3.25 o
   7   2  10      181.08      193.03      7.33 o
   8   2  10       35.18       44.99      5.75 o
   9   2  10        6.15        5.59      4.94 o
  10   2  10       30.54       26.55      5.35 o
  11   2  10        0.09       -5.48      5.48 o
  12   2  10        0.12        1.15      6.25 o
 -21   3  10        9.23       10.26      9.79 o
 -20   3  10       18.24       11.27     11.57 o
 -19   3  10       61.19       75.26     10.58 o
 -18   3  10       52.74       67.91      9.65 o
 -17   3  10        2.30       -5.22      6.56 o
 -16   3  10        1.35       -4.98      4.98 o
 -15   3  10       11.04       -3.14      4.64 o
 -14   3  10      211.13      194.20     10.60 o
 -13   3  10       70.32       60.69      5.47 o
 -12   3  10      251.53      224.59      6.27 o
 -11   3  10       32.64       29.10      3.08 o
 -10   3  10      305.72      325.77      5.92 o
  -9   3  10      129.50      156.91      3.69 o
  -8   3  10      396.35      373.31      5.65 o
  -7   3  10      295.91      336.12      5.18 o
  -6   3  10       59.56       96.59      2.91 o
  -5   3  10     1342.90     1416.14     13.67 o
  -4   3  10       19.87       31.15      2.55 o
  -3   3  10      825.14      807.93      8.41 o
  -2   3  10      190.71      163.97      3.97 o
  -1   3  10      176.91      192.47      4.33 o
   0   3  10      291.89      314.22      6.44 o
   1   3  10      493.82      524.85      8.87 o
   2   3  10      276.30      304.24      8.19 o
   3   3  10      435.95      405.18     16.15 o
   4   3  10        0.09       -2.92      2.92 o
   5   3  10      156.58      151.91      6.15 o
   6   3  10       27.47       20.53      3.88 o
   7   3  10       58.21       70.00      5.18 o
   8   3  10        0.64       -3.82      3.82 o
   9   3  10       51.28       57.18      6.52 o
  10   3  10       87.02       93.37      7.56 o
  11   3  10        5.01        2.81      5.87 o
  12   3  10       10.79       22.42      7.05 o
 -21   4  10       50.51       56.03     11.47 o
 -20   4  10       24.08       43.84     20.39 o
 -19   4  10        1.25       -8.54      8.54 o
 -18   4  10        1.01        7.21      5.94 o
 -17   4  10       85.67       94.03      7.91 o
 -16   4  10       13.94        3.47      5.17 o
 -15   4  10       73.92       74.49      6.57 o
 -14   4  10      397.74      359.64     11.45 o
 -13   4  10        2.06       -1.02      3.34 o
 -12   4  10        0.20        2.66      3.18 o
 -11   4  10      506.51      530.43      8.08 o
 -10   4  10      165.51      183.97      4.83 o
  -9   4  10     1706.83     1796.32     20.67 o
  -8   4  10       65.67       83.21      3.06 o
  -7   4  10      340.72      335.52      5.35 o
  -6   4  10      425.70      492.81      6.24 o
  -5   4  10      374.35      428.84      5.66 o
  -4   4  10       66.88       70.33      2.42 o
  -3   4  10        0.61       -1.00      1.41 o
  -2   4  10      791.65      773.86      9.31 o
  -1   4  10      106.35      107.36      4.56 o
   0   4  10       61.95       51.41      4.06 o
   1   4  10      296.46      304.40     10.26 o
   2   4  10       21.64       30.66      5.33 o
   3   4  10      694.88      630.62     16.15 o
   4   4  10       13.31        8.65      4.54 o
   5   4  10      446.78      434.97      9.65 o
   6   4  10        0.06       -1.24      3.40 o
   7   4  10        5.44       -4.18      4.18 o
   8   4  10        2.28       -1.18      3.86 o
   9   4  10       10.13       10.09      4.48 o
  10   4  10        0.61       -5.23      5.23 o
  11   4  10       83.10       89.50      8.15 o
  12   4  10       93.35       84.99      8.52 o
 -20   5  10        1.83       -3.73      5.74 o
 -19   5  10        7.55       15.20      6.00 o
 -18   5  10        2.64       -4.26      4.26 o
 -17   5  10        5.27       -3.85      3.85 o
 -16   5  10       34.84       32.57      5.09 o
 -15   5  10       26.63       31.26      4.30 o
 -14   5  10        1.36       -3.01      3.01 o
 -13   5  10       46.99       42.54      3.49 o
 -12   5  10       68.24       49.47      3.39 o
 -11   5  10      943.63      972.09     11.43 o
 -10   5  10      736.67      727.88     13.13 o
  -9   5  10       11.80       15.35      2.39 o
  -8   5  10      150.44      129.32      3.53 o
  -7   5  10      408.42      426.13      5.96 o
  -6   5  10      639.76      662.32      7.87 o
  -5   5  10      136.58      142.94      3.02 o
  -4   5  10      441.87      486.69      6.06 o
  -3   5  10        4.94       -0.20      1.36 o
  -2   5  10      636.93      659.99      9.28 o
  -1   5  10       10.36       11.60      2.25 o
   0   5  10        5.39        6.04      2.79 o
   1   5  10        5.78        8.25      3.02 o
   2   5  10      224.54      213.01      7.18 o
   3   5  10      711.21      698.87     11.54 o
   4   5  10      186.92      198.21      6.80 o
   5   5  10      970.28      979.36     15.26 o
   6   5  10      110.66      119.23      5.86 o
   7   5  10       17.06       12.39      4.09 o
   8   5  10       39.80       43.31      7.20 o
   9   5  10        1.01        5.79      5.76 o
  10   5  10       53.53       62.79      6.99 o
  11   5  10        4.36       10.17      6.12 o
  12   5  10       53.76       73.40      9.83 o
 -20   6  10        0.34        7.47      6.09 o
 -19   6  10       84.70       90.66      7.79 o
 -18   6  10        2.27        1.30      4.68 o
 -17   6  10      174.95      188.42      8.13 o
 -16   6  10       89.05       98.66      6.05 o
 -15   6  10       33.08       31.28      4.25 o
 -14   6  10        3.09        2.55      4.10 o
 -13   6  10        0.02       -2.62      2.62 o
 -12   6  10       25.17       13.60      2.52 o
 -11   6  10        9.87        9.96      3.35 o
 -10   6  10       31.82       27.30      3.55 o
  -9   6  10      158.91      149.65      5.80 o
  -8   6  10        9.66       10.42      1.62 o
  -7   6  10      423.09      377.43      8.06 o
  -6   6  10      741.25      734.60     15.45 o
  -5   6  10        3.21        3.27      3.73 o
  -4   6  10      816.62      803.15      9.73 o
  -3   6  10      504.92      528.50      6.91 o
  -2   6  10        8.83       11.62      1.98 o
  -1   6  10       88.20       78.09      4.31 o
   0   6  10      136.92      137.08      5.48 o
   1   6  10        8.87        7.53      3.14 o
   2   6  10      164.13      181.90      7.08 o
   3   6  10      118.76      122.98      5.33 o
   4   6  10      225.01      200.53      6.79 o
   5   6  10        2.78        5.12      3.53 o
   6   6  10       21.83       17.88      3.95 o
   7   6  10        3.72       -0.97      3.77 o
   8   6  10        8.84       14.30      4.37 o
   9   6  10       24.56       14.92      4.83 o
  10   6  10       26.97       26.24      6.32 o
  11   6  10      128.75      150.71      9.28 o
  12   6  10        0.28       -6.67      7.72 o
 -20   7  10        4.21        4.59      5.60 o
 -19   7  10        6.98        3.80      5.43 o
 -18   7  10      136.92      158.11      8.16 o
 -17   7  10       66.57       70.10      6.09 o
 -16   7  10       33.68       36.83      4.86 o
 -15   7  10       34.35       34.65      4.34 o
 -14   7  10      149.30      164.64      5.88 o
 -13   7  10       30.29       37.39      4.36 o
 -12   7  10       97.58       97.04      5.79 o
 -11   7  10       26.26       12.45      3.41 o
 -10   7  10      571.77      580.70     11.38 o
  -9   7  10     1039.31     1002.06     15.79 o
  -8   7  10      730.46      718.61     10.26 o
  -7   7  10      344.30      344.07     10.71 o
  -6   7  10        1.51       -3.39      5.22 o
  -5   7  10       13.19       18.31      4.19 o
  -4   7  10       38.05       26.02      3.92 o
  -3   7  10        0.03       -0.56      2.81 o
  -2   7  10       11.05       13.17      2.32 o
  -1   7  10      434.95      404.47      8.89 o
   0   7  10       17.11       24.47      3.60 o
   1   7  10       96.50      112.46      5.64 o
   2   7  10       10.09        7.08      3.76 o
   3   7  10       17.90       19.10      3.66 o
   4   7  10       67.60       54.99      5.66 o
   5   7  10        3.89       -3.33      3.33 o
   6   7  10        1.67       -3.57      3.57 o
   7   7  10        9.57       11.07      5.18 o
   8   7  10       12.47        5.97      6.82 o
   9   7  10        1.18        4.20      4.61 o
  10   7  10        0.76       -1.59      4.82 o
  11   7  10       18.65       28.63      6.95 o
 -20   8  10       19.32       30.10     10.96 o
 -19   8  10       51.52       65.29      6.89 o
 -18   8  10       19.48       20.47      5.67 o
 -17   8  10        0.07       -4.28      4.28 o
 -16   8  10        1.28       -3.99      3.99 o
 -15   8  10       81.10       80.51      4.96 o
 -14   8  10       38.26       36.58      3.76 o
 -13   8  10       21.40       18.54      4.30 o
 -12   8  10       23.77       25.94      4.14 o
 -11   8  10      109.12      101.35      5.62 o
 -10   8  10       74.72       77.15      7.00 o
  -9   8  10      232.84      256.24      7.33 o
  -8   8  10        0.07       -3.18      3.18 o
  -7   8  10      932.69      846.92     13.51 o
  -6   8  10      397.03      382.34     11.74 o
  -5   8  10       92.49       69.44      7.15 o
  -4   8  10     1102.25     1077.65     17.96 o
  -3   8  10      160.08      172.42      5.95 o
  -2   8  10      272.08      260.59      7.61 o
  -1   8  10      988.04      945.93     15.25 o
   0   8  10       17.78       19.61      4.06 o
   1   8  10      157.32      142.87      6.34 o
   2   8  10       49.92       43.80      3.69 o
   3   8  10       16.94        8.87      3.42 o
   4   8  10        0.17        0.39      3.82 o
   5   8  10       36.63       32.45      4.34 o
   6   8  10       54.57       62.41      5.03 o
   7   8  10        3.51       -4.63      4.63 o
   8   8  10       70.39       84.91      6.66 o
   9   8  10      165.33      178.42      8.14 o
  10   8  10        6.09        8.76      5.20 o
  11   8  10        5.90        3.03      5.97 o
 -19   9  10        5.55        3.62      7.41 o
 -18   9  10        5.73       -0.45      6.56 o
 -17   9  10        1.15       -3.91      8.43 o
 -16   9  10        7.60        2.46      5.66 o
 -15   9  10       62.34       65.38      6.34 o
 -14   9  10        0.09       -2.07      4.25 o
 -13   9  10        1.49       -2.18      3.81 o
 -12   9  10       47.57       47.74      4.84 o
 -11   9  10       26.71       32.09      5.33 o
 -10   9  10        6.67        0.59      3.17 o
  -9   9  10      148.42      116.00      5.81 o
  -8   9  10       72.07       68.97      4.48 o
  -7   9  10       23.77       16.37      2.77 o
  -6   9  10      402.49      437.81     12.92 o
  -5   9  10      203.91      180.51      8.80 o
  -4   9  10       16.16       21.09      1.92 o
  -3   9  10      211.69      196.43      6.04 o
  -2   9  10       26.23       24.41      3.50 o
  -1   9  10       12.87       16.57      3.57 o
   0   9  10      345.59      308.60      8.56 o
   1   9  10       70.29       62.42      5.89 o
   2   9  10        1.66       -2.38      3.38 o
   3   9  10        2.67        0.34      3.05 o
   4   9  10        0.00        0.02      3.36 o
   5   9  10       60.60       54.64      5.35 o
   6   9  10       32.03       32.74      4.87 o
   7   9  10       26.18       12.29      4.50 o
   8   9  10       58.12       53.83      6.41 o
   9   9  10        7.14       15.85      5.25 o
  10   9  10       36.62       30.66      5.92 o
  11   9  10       30.72       39.00      7.34 o
 -19  10  10        1.68        6.70      7.42 o
 -18  10  10       25.30       32.17      7.47 o
 -17  10  10        0.71       -4.64      8.11 o
 -16  10  10       30.91       23.53      6.87 o
 -15  10  10       61.79       63.70      6.52 o
 -14  10  10        3.60       -0.36      4.64 o
 -13  10  10      171.22      173.38      8.03 o
 -12  10  10       40.00       51.46      5.11 o
 -11  10  10      324.25      362.51      9.93 o
 -10  10  10       50.81       52.24      5.38 o
  -9  10  10       26.38       29.73      3.83 o
  -8  10  10       57.55       74.73      6.22 o
  -7  10  10      559.14      530.76     10.51 o
  -6  10  10        1.27        2.08      4.87 o
  -5  10  10       99.19       82.02      4.53 o
  -4  10  10      798.16      733.17     11.81 o
  -3  10  10      112.76      107.18      5.65 o
  -2  10  10       23.80       16.93      4.01 o
  -1  10  10       29.00       23.79      3.78 o
   0  10  10      347.95      309.24     11.11 o
   1  10  10       10.00        1.05      3.80 o
   2  10  10        8.48        2.06      3.13 o
   3  10  10       95.31       98.56      6.77 o
   4  10  10      119.82      111.88      5.55 o
   5  10  10       15.70        4.87      5.08 o
   6  10  10        5.80       -0.15      3.94 o
   7  10  10       17.62       15.59      4.56 o
   8  10  10       22.40       26.15      5.17 o
   9  10  10        3.99       13.04      6.30 o
  10  10  10        0.06       -5.06      5.06 o
 -18  11  10       18.04       15.35      7.21 o
 -17  11  10        1.09       -0.96      6.16 o
 -16  11  10        0.01        5.76      6.19 o
 -15  11  10       35.04       34.98      6.07 o
 -14  11  10       16.40       16.10      5.33 o
 -13  11  10        0.78       -0.74      4.45 o
 -12  11  10      133.15      132.45      7.12 o
 -11  11  10        5.60        0.49      5.65 o
 -10  11  10      115.43      138.97      6.83 o
  -9  11  10       28.71       20.00      4.16 o
  -8  11  10      158.87      151.45      6.21 o
  -7  11  10      140.15      137.77      5.73 o
  -6  11  10       73.72       75.57      4.63 o
  -5  11  10      776.92      783.70     12.85 o
  -4  11  10       34.01       31.84      3.90 o
  -3  11  10        0.09       -5.11      5.11 o
  -2  11  10      345.44      341.92      9.25 o
  -1  11  10       60.44       58.25      4.92 o
   0  11  10        1.34        1.22      3.74 o
   1  11  10       63.52       80.34      5.65 o
   2  11  10       47.51       49.56      3.64 o
   3  11  10        1.84       -2.36      2.99 o
   4  11  10        6.17       11.86      3.62 o
   5  11  10      162.21      180.52      7.25 o
   6  11  10        4.87        9.19      4.28 o
   7  11  10       10.51        2.47      4.30 o
   8  11  10        1.48       -4.39      4.39 o
   9  11  10        5.12        2.44      5.59 o
  10  11  10       14.86       10.78      5.75 o
 -18  12  10       66.51       84.21     13.10 o
 -17  12  10        8.16        8.31      6.80 o
 -16  12  10        4.73        6.97      6.53 o
 -15  12  10       22.33       22.31      8.03 o
 -14  12  10       19.94       13.93      5.28 o
 -13  12  10       32.61       26.68      5.30 o
 -12  12  10       34.39       59.34      6.71 o
 -11  12  10       32.39       41.29      5.08 o
 -10  12  10       24.74       24.84      4.48 o
  -9  12  10       61.90       50.04      4.88 o
  -8  12  10       51.12       44.19      6.68 o
  -7  12  10       33.29       34.35      4.30 o
  -6  12  10      150.90      139.21      5.84 o
  -5  12  10        1.56       -1.94      3.15 o
  -4  12  10      191.98      176.33      8.59 o
  -3  12  10      339.45      334.45      9.22 o
  -2  12  10       58.19       59.86      5.14 o
  -1  12  10       54.17       47.64      4.77 o
   0  12  10        3.64        3.19      3.99 o
   1  12  10      124.98      110.50      6.34 o
   2  12  10        2.13        1.27      4.15 o
   3  12  10       76.02       76.01      4.73 o
   4  12  10      181.00      169.42      6.67 o
   5  12  10        5.11        3.63      4.15 o
   6  12  10      110.51      115.61      6.51 o
   7  12  10        0.38       -4.24      4.24 o
   8  12  10        0.07        2.58      4.79 o
   9  12  10        4.76       -2.81      4.94 o
 -17  13  10       57.49       62.09      8.59 o
 -16  13  10        8.28       -3.32      6.16 o
 -15  13  10        0.62        4.81      7.24 o
 -14  13  10       62.88       78.04      7.34 o
 -13  13  10        0.13       -1.36      4.76 o
 -12  13  10       14.14       10.88      4.77 o
 -11  13  10        1.31       -4.27      4.27 o
 -10  13  10      186.38      195.79      8.09 o
  -9  13  10       55.31       51.22      5.25 o
  -8  13  10       25.73       26.89      5.01 o
  -7  13  10      675.63      714.42     20.80 o
  -6  13  10       48.66       50.00      4.33 o
  -5  13  10       61.27       57.28      7.65 o
  -4  13  10       54.20       55.60      4.84 o
  -3  13  10      114.39      112.75      7.08 o
  -2  13  10        4.60        1.91      3.90 o
  -1  13  10       64.01       68.69      7.24 o
   0  13  10       39.57       34.84      5.08 o
   1  13  10      654.44      651.19     14.32 o
   2  13  10        0.01       -4.41      4.46 o
   3  13  10       24.06       21.62      5.32 o
   4  13  10       20.34       14.57      4.13 o
   5  13  10        0.86       -1.53      3.83 o
   6  13  10        4.85        1.18      4.42 o
   7  13  10        8.49       14.53      5.00 o
   8  13  10        5.84       -0.91      4.86 o
   9  13  10       12.20        3.01      7.07 o
 -16  14  10       59.30       60.84     12.91 o
 -15  14  10        7.31        1.50      5.47 o
 -14  14  10        1.52       -4.27      5.65 o
 -13  14  10        1.53        1.27      4.93 o
 -12  14  10        0.72       -4.56      4.73 o
 -11  14  10       44.07       43.48      5.73 o
 -10  14  10       54.94       66.98      6.28 o
  -9  14  10       57.99       63.25      5.61 o
  -8  14  10        6.16        7.75      6.36 o
  -7  14  10      257.17      252.44     12.34 o
  -6  14  10       72.09       69.79      5.10 o
  -5  14  10       45.60       43.90      5.06 o
  -4  14  10       74.20       76.25      5.73 o
  -3  14  10       16.54        7.61      4.23 o
  -2  14  10       48.83       58.37      5.51 o
  -1  14  10        0.63        0.93      4.18 o
   0  14  10       39.21       43.07      5.74 o
   1  14  10       32.60       53.31      5.93 o
   2  14  10      206.04      241.52     10.15 o
   3  14  10       51.79       61.30      6.67 o
   4  14  10        0.19       -4.96      4.96 o
   5  14  10        1.32        1.14      5.50 o
   6  14  10        8.86        7.65      6.23 o
   7  14  10        4.22        1.64      7.79 o
   8  14  10        2.09       -2.87      6.96 o
 -16  15  10        3.03        7.08      9.37 o
 -15  15  10        2.64        1.11      5.73 o
 -14  15  10        8.73       14.87      5.88 o
 -13  15  10        0.05        1.17      5.25 o
 -12  15  10       40.48       38.24      6.06 o
 -11  15  10       13.91        7.87      5.25 o
 -10  15  10      561.80      601.84     14.18 o
  -9  15  10        1.19       -3.33      4.40 o
  -8  15  10       27.85       27.97      5.33 o
  -7  15  10        2.77       -4.81      4.81 o
  -6  15  10       61.81       54.92      5.08 o
  -5  15  10       48.25       48.11      5.44 o
  -4  15  10        2.32        5.97      4.61 o
  -3  15  10        0.99       -4.36      4.36 o
  -2  15  10      175.77      177.98      8.31 o
  -1  15  10        7.98        0.15      4.49 o
   0  15  10       19.46       12.08      7.64 o
   1  15  10       26.14       27.32      6.52 o
   2  15  10       15.47       17.17      5.53 o
   3  15  10       68.11       66.06      6.87 o
   4  15  10       16.15       13.00      6.19 o
   5  15  10       99.02       92.27      8.05 o
   6  15  10        6.91        7.50      5.97 o
   7  15  10        0.05        0.38      7.19 o
 -15  16  10       25.47       23.96      7.53 o
 -14  16  10        8.61        5.39      6.03 o
 -13  16  10        2.21        5.45      5.76 o
 -12  16  10        4.59       -0.02      6.76 o
 -11  16  10        2.14       -1.86      5.06 o
 -10  16  10      112.28      107.87      7.84 o
  -9  16  10        0.71       -1.53      4.93 o
  -8  16  10       85.35      100.98      8.06 o
  -7  16  10        0.11       -3.84      3.84 o
  -6  16  10        5.67        9.03      4.77 o
  -5  16  10        4.90        3.35      4.42 o
  -4  16  10       15.96       15.86      5.29 o
  -3  16  10        2.68       -1.14      4.55 o
  -2  16  10        4.27       -0.90      4.73 o
  -1  16  10        0.18        4.81      5.05 o
   0  16  10       30.91       18.15      5.65 o
   1  16  10       22.61       19.02      5.77 o
   2  16  10        0.04        0.22      5.14 o
   3  16  10       27.49       35.44      6.32 o
   4  16  10        0.97       -5.71      5.71 o
   5  16  10       23.65       29.33      7.05 o
   6  16  10        0.40       -3.17     12.67 o
 -14  17  10        2.29        2.66      7.05 o
 -13  17  10        3.05        0.25      6.92 o
 -12  17  10        8.90        8.53      8.19 o
 -11  17  10       38.46       42.83      6.37 o
 -10  17  10        9.01        8.01      5.32 o
  -9  17  10        7.13       13.93      4.84 o
  -8  17  10       26.14       33.75      5.32 o
  -7  17  10       26.38       31.57      5.14 o
  -6  17  10        0.19        3.22      4.90 o
  -5  17  10       16.09        9.00      5.26 o
  -4  17  10        0.80        2.05      5.02 o
  -3  17  10       52.50       41.63      9.55 o
  -2  17  10       24.17       26.53      5.86 o
  -1  17  10       46.85       52.16      6.42 o
   0  17  10        0.07       -1.74      5.32 o
   1  17  10        5.95       12.76      6.05 o
   2  17  10        1.97        5.68      5.92 o
   3  17  10        4.37       -2.45      5.77 o
   4  17  10        2.24        3.52      7.05 o
   5  17  10       33.33       38.09     24.52 o
 -12  18  10        1.84       -2.60      6.40 o
 -11  18  10       42.14       51.59      7.09 o
 -10  18  10        0.20        0.35      4.96 o
  -9  18  10        6.48       -4.79      4.79 o
  -8  18  10       14.45       19.00      5.47 o
  -7  18  10        2.08       -4.09      5.09 o
  -6  18  10       66.67       75.03      8.38 o
  -5  18  10       20.51       21.67      6.57 o
  -4  18  10       47.03       33.34      6.13 o
  -3  18  10       33.00       40.40      6.52 o
  -2  18  10        7.23       -0.36      7.32 o
  -1  18  10       86.34      101.09      8.07 o
   0  18  10       47.50       58.34      7.32 o
   1  18  10       26.89       14.40      6.43 o
   2  18  10        0.83        2.03      7.03 o
   3  18  10       24.08       20.62      7.61 o
   4  18  10       12.00       20.07      9.00 o
 -11  19  10        0.17       -2.07      8.01 o
 -10  19  10       24.48       23.98      6.91 o
  -9  19  10       25.69       25.72      5.98 o
  -8  19  10        8.84        6.97      5.73 o
  -7  19  10       35.11       30.25      6.53 o
  -6  19  10        5.87        5.06      9.25 o
  -5  19  10       21.59       30.76      8.62 o
  -4  19  10       55.49       80.40      7.73 o
  -3  19  10        1.45        9.97      5.97 o
  -2  19  10       62.78       85.47      8.21 o
  -1  19  10        0.80        4.38      6.96 o
   0  19  10       97.69      137.74     10.28 o
   1  19  10       13.91        7.12      7.44 o
   2  19  10       17.43       29.27      9.79 o
  -8  20  10       11.89        5.34      7.84 o
  -7  20  10        1.01       -7.43      7.43 o
  -6  20  10        9.67        4.34      7.84 o
  -5  20  10        1.45        2.61      7.57 o
  -4  20  10        2.12       -1.03      9.59 o
  -3  20  10        2.20       -3.04      7.75 o
  -2  20  10       22.89       24.00      9.92 o
  -1  20  10        8.09        3.98     12.95 o
   0  20  10        0.01        5.81      8.15 o
 -21   1  11       56.64       59.52     11.69 o
 -20   1  11       92.24      105.10     12.47 o
 -19   1  11       17.46       16.25     10.19 o
 -18   1  11        1.98        7.42      7.98 o
 -17   1  11        0.27        2.07      6.98 o
 -16   1  11      187.63      179.88     11.88 o
 -15   1  11       83.02      105.21      9.09 o
 -14   1  11      298.03      326.52     10.90 o
 -13   1  11       41.09       57.88      5.41 o
 -12   1  11       25.10       20.79      4.97 o
 -11   1  11      177.62      138.02      5.69 o
 -10   1  11      280.04      317.92      6.83 o
  -9   1  11      222.50      192.87      5.30 o
  -8   1  11      406.54      433.45      6.66 o
  -7   1  11       45.80       36.35      1.87 o
  -6   1  11      396.39      379.10      7.59 o
  -5   1  11      792.42      815.04      9.96 o
  -4   1  11      520.69      491.34      6.24 o
  -3   1  11      366.99      355.56      8.97 o
  -2   1  11     1177.99     1134.26     14.11 o
  -1   1  11        0.03       -2.10      2.10 o
   0   1  11        0.01       -2.28      2.28 o
   1   1  11       11.18       19.23      2.94 o
   2   1  11      154.97      157.04      7.66 o
   3   1  11      174.53      182.71      6.37 o
   4   1  11     1613.34     1560.43     23.09 o
   5   1  11       78.26       83.92      5.99 o
   6   1  11      184.71      182.20      8.24 o
   7   1  11      196.11      195.96      8.59 o
   8   1  11       23.10       18.33      5.36 o
   9   1  11       39.82       39.63      8.18 o
  10   1  11       58.42       51.97      7.10 o
  11   1  11        4.56       13.65      6.49 o
  12   1  11        5.99       28.38     10.91 o
 -21   2  11        0.07       -8.96      8.96 o
 -20   2  11        9.51       -0.53      8.94 o
 -19   2  11       14.05       17.11      8.86 o
 -18   2  11       79.31       77.57     10.19 o
 -17   2  11        1.40       -0.46      6.74 o
 -16   2  11       20.09       34.50      7.37 o
 -15   2  11       58.88       44.23      5.68 o
 -14   2  11       27.94       11.98      4.75 o
 -13   2  11       32.36       22.80      4.38 o
 -12   2  11      417.78      356.32     11.11 o
 -11   2  11      152.01      147.19      5.79 o
 -10   2  11       69.85       63.83      3.43 o
  -9   2  11        2.12        3.72      2.29 o
  -8   2  11      389.58      380.29      5.51 o
  -7   2  11      608.96      622.12      7.72 o
  -6   2  11       49.64       52.65      2.36 o
  -5   2  11       36.23       36.31      2.15 o
  -4   2  11      513.38      518.84      6.42 o
  -3   2  11        2.14       -0.50      1.81 o
  -2   2  11      707.68      720.43     10.24 o
  -1   2  11      430.39      434.61      7.63 o
   0   2  11      217.24      207.69      5.72 o
   1   2  11       53.87       50.55      3.63 o
   2   2  11        3.07        2.66      2.89 o
   3   2  11       35.48       37.29      3.77 o
   4   2  11       71.24       66.87      4.60 o
   5   2  11       11.88        9.90      4.17 o
   6   2  11       92.65      120.37      7.79 o
   7   2  11      162.09      179.04      7.52 o
   8   2  11        7.64        6.24      6.52 o
   9   2  11        2.93       -0.80      5.20 o
  10   2  11        0.52       -5.28      5.28 o
  11   2  11        0.00       -2.09      6.14 o
 -21   3  11       14.61       25.90     10.52 o
 -20   3  11       24.85       27.27      9.93 o
 -19   3  11        7.60        6.09     12.12 o
 -18   3  11        0.83       -0.90      6.98 o
 -17   3  11      161.57      159.42     11.61 o
 -16   3  11       50.14       46.43      6.67 o
 -15   3  11       14.49        4.30      5.09 o
 -14   3  11       32.30       31.31      8.07 o
 -13   3  11      133.79      102.07      6.30 o
 -12   3  11        0.04        5.63      3.66 o
 -11   3  11      131.30      108.89      6.07 o
 -10   3  11       53.86       60.19      2.97 o
  -9   3  11     1005.95     1038.44     12.62 o
  -8   3  11     3390.28     3520.97     30.77 o
  -7   3  11     1012.06      982.38     10.67 o
  -6   3  11       14.74       13.29      1.91 o
  -5   3  11       80.81       83.89      2.91 o
  -4   3  11      358.29      379.67      5.28 o
  -3   3  11      401.31      385.38      7.98 o
  -2   3  11      346.69      350.08      6.67 o
  -1   3  11      207.08      212.90      5.48 o
   0   3  11       55.53       55.63      3.52 o
   1   3  11      510.07      494.23      9.02 o
   2   3  11      130.07      137.84      5.41 o
   3   3  11      387.35      375.84      9.31 o
   4   3  11       88.46      109.75      5.25 o
   5   3  11      164.78      165.25      7.41 o
   6   3  11       11.23        5.20      4.40 o
   7   3  11        1.07       -0.88      4.42 o
   8   3  11       74.39       88.53      7.87 o
   9   3  11        2.01        3.96      5.53 o
  10   3  11       84.85       93.61      8.17 o
  11   3  11        6.23       15.56      6.53 o
 -21   4  11        2.46       -0.75      9.15 o
 -20   4  11        1.78       -0.66      8.34 o
 -19   4  11       17.10       25.62      9.00 o
 -18   4  11       22.75       28.20      8.47 o
 -17   4  11       54.29       65.80     10.70 o
 -16   4  11       37.45       27.27      6.13 o
 -15   4  11        0.34       -3.35      6.87 o
 -14   4  11       76.39       81.45      6.40 o
 -13   4  11       31.04       44.10     10.40 o
 -12   4  11       46.09       49.34      5.15 o
 -11   4  11      267.83      264.32      5.84 o
 -10   4  11      404.32      362.97     10.26 o
  -9   4  11     3652.68     3721.24     44.09 o
  -8   4  11     1356.65     1308.38     14.35 o
  -7   4  11      598.23      616.64      7.67 o
  -6   4  11       54.33       54.77      2.93 o
  -5   4  11     1010.68     1095.77     11.33 o
  -4   4  11      931.21      898.67      9.90 o
  -3   4  11       11.22       13.22      1.97 o
  -2   4  11       51.86       55.37      4.00 o
  -1   4  11       43.06       45.72      3.75 o
   0   4  11      235.44      246.90      6.07 o
   1   4  11      272.91      261.34      7.26 o
   2   4  11       13.39       10.28      3.60 o
   3   4  11        5.61        3.10      3.74 o
   4   4  11      233.85      230.47      8.30 o
   5   4  11      150.87      152.61      6.39 o
   6   4  11        0.15       -1.44      3.69 o
   7   4  11        1.11       -0.36      4.51 o
   8   4  11       37.10       51.01      6.21 o
   9   4  11        5.84        9.15      6.74 o
  10   4  11        0.85        3.18      5.93 o
  11   4  11       15.80       14.47      6.71 o
 -20   5  11       77.41       74.42      8.04 o
 -19   5  11       15.45       18.81     11.32 o
 -18   5  11       20.67       14.23      7.12 o
 -17   5  11       34.46       28.33      4.82 o
 -16   5  11      251.68      250.37      8.49 o
 -15   5  11      125.09      125.97      7.40 o
 -14   5  11      140.42      124.02      7.48 o
 -13   5  11        4.78        2.34      2.55 o
 -12   5  11       63.16       52.67      5.81 o
 -11   5  11        5.05        4.92      3.90 o
 -10   5  11      171.85      179.86      9.07 o
  -9   5  11      268.15      269.62      7.35 o
  -8   5  11       60.62       70.96      3.34 o
  -7   5  11      196.56      229.98      5.28 o
  -6   5  11       76.81       82.63      2.81 o
  -5   5  11      189.12      191.15      3.50 o
  -4   5  11       20.64       22.25      1.81 o
  -3   5  11       12.30       12.62      1.90 o
  -2   5  11       19.16       20.50      2.34 o
  -1   5  11       10.72       18.41      3.38 o
   0   5  11       47.18       34.72      3.78 o
   1   5  11      408.65      412.24      9.61 o
   2   5  11       97.91       98.64      5.64 o
   3   5  11      164.03      165.40      7.25 o
   4   5  11        2.57        1.71      4.09 o
   5   5  11       45.32       49.53      4.54 o
   6   5  11      100.29       97.77      5.71 o
   7   5  11       19.09       20.13      4.50 o
   8   5  11       88.90       87.87      7.95 o
   9   5  11       74.43       93.43     10.42 o
  10   5  11       27.73       31.42      6.76 o
  11   5  11        3.06        8.97      6.64 o
 -20   6  11       30.00       33.45      6.63 o
 -19   6  11       14.06       10.22      5.67 o
 -18   6  11        1.12       -1.03      4.37 o
 -17   6  11        5.71        3.87      4.30 o
 -16   6  11       82.52       85.06      5.75 o
 -15   6  11      367.02      367.99      9.48 o
 -14   6  11       12.64        9.95      3.19 o
 -13   6  11        3.06        7.74      4.12 o
 -12   6  11      174.04      191.59      7.33 o
 -11   6  11       63.31       66.46      5.01 o
 -10   6  11      220.00      199.54      6.76 o
  -9   6  11        2.56        1.25      2.88 o
  -8   6  11     1171.00     1126.57     14.31 o
  -7   6  11      157.18      148.88      3.93 o
  -6   6  11       65.44       57.07      5.17 o
  -5   6  11      992.61      944.02     12.01 o
  -4   6  11      134.27      114.27      4.06 o
  -3   6  11       75.09       69.36      3.35 o
  -2   6  11        7.30        0.65      2.58 o
  -1   6  11        2.81       -1.92      2.62 o
   0   6  11      205.87      216.02      7.11 o
   1   6  11      172.91      152.54      6.49 o
   2   6  11      644.84      626.11     12.71 o
   3   6  11      160.71      157.35      7.23 o
   4   6  11       57.81       60.48      4.78 o
   5   6  11       70.31       64.46      5.04 o
   6   6  11      214.92      234.89      8.17 o
   7   6  11        0.01       -3.67      4.01 o
   8   6  11       11.97        8.88      5.42 o
   9   6  11        0.47       -2.57      6.76 o
  10   6  11      113.85      158.73      9.62 o
  11   6  11       21.44       36.44      9.21 o
 -20   7  11       12.90       12.11      9.07 o
 -19   7  11        3.30       -4.07      7.53 o
 -18   7  11       21.04       28.55      7.25 o
 -17   7  11       95.97      102.24      8.19 o
 -16   7  11       19.09       24.44      4.25 o
 -15   7  11        2.02       -2.31      3.24 o
 -14   7  11        4.17        3.17      4.67 o
 -13   7  11        0.19       -0.14      3.68 o
 -12   7  11      106.76      116.69      6.92 o
 -11   7  11        0.12        2.95      3.23 o
 -10   7  11        2.84       -2.55      2.55 o
  -9   7  11       23.40       20.19      2.97 o
  -8   7  11      718.06      724.29     12.34 o
  -7   7  11      230.95      185.95      8.77 o
  -6   7  11       77.41       61.99      5.58 o
  -5   7  11      318.75      286.27      8.65 o
  -4   7  11      259.81      253.70      5.25 o
  -3   7  11      505.57      464.57      9.16 o
  -2   7  11      850.74      824.46     13.80 o
  -1   7  11       40.41       37.38      3.78 o
   0   7  11        2.30       -3.98      3.98 o
   1   7  11        3.79        2.48      3.54 o
   2   7  11       78.23       95.12      5.87 o
   3   7  11        5.57        5.86      4.77 o
   4   7  11       36.89       49.39      7.31 o
   5   7  11       44.44       38.56      4.55 o
   6   7  11       11.17        9.11      4.17 o
   7   7  11        2.40       -1.39      3.91 o
   8   7  11        4.56       -3.28      4.62 o
   9   7  11       43.72       55.82      6.77 o
  10   7  11       29.41       37.97      7.08 o
 -20   8  11        7.52       26.45     12.12 o
 -19   8  11        1.35       -3.55      6.71 o
 -18   8  11       10.53        7.07      6.71 o
 -17   8  11       46.38       67.25      7.91 o
 -16   8  11       40.08       47.35      7.78 o
 -15   8  11      148.25      145.15     13.04 o
 -14   8  11        3.96       -1.55      4.74 o
 -13   8  11        2.93        1.82      3.78 o
 -12   8  11      124.60      137.00      6.53 o
 -11   8  11        0.62        2.60      4.61 o
 -10   8  11       36.96       35.76      3.73 o
  -9   8  11      203.37      212.37      6.44 o
  -8   8  11       29.29       30.12      2.79 o
  -7   8  11       22.91       10.22      4.78 o
  -6   8  11        5.68       -3.86      4.16 o
  -5   8  11        1.38        2.79      3.94 o
  -4   8  11      212.21      187.93      4.25 o
  -3   8  11       77.43       59.85      3.84 o
  -2   8  11        4.14        2.03      3.50 o
  -1   8  11      302.34      273.73      8.99 o
   0   8  11      356.42      311.76      8.82 o
   1   8  11      648.37      588.98     12.53 o
   2   8  11       49.29       52.11      7.32 o
   3   8  11        5.83        7.45      4.31 o
   4   8  11       16.52       19.24      3.96 o
   5   8  11       47.53       34.52      4.41 o
   6   8  11        1.26       -3.72      3.72 o
   7   8  11       33.75       38.14      5.32 o
   8   8  11        9.24        2.17      4.69 o
   9   8  11        3.66        2.89      5.70 o
  10   8  11       32.76       45.18      7.43 o
 -19   9  11       17.35        7.27      7.09 o
 -18   9  11       24.94       32.12      7.48 o
 -17   9  11       46.65       41.26      7.42 o
 -16   9  11        0.16       -4.83      5.74 o
 -15   9  11        2.65        9.83      5.67 o
 -14   9  11       48.65       53.67      7.46 o
 -13   9  11        0.33       -3.10      3.84 o
 -12   9  11       30.74       27.86      4.42 o
 -11   9  11        8.04        9.92      3.98 o
 -10   9  11       36.12       30.16      3.82 o
  -9   9  11        0.50        1.65      2.78 o
  -8   9  11      316.11      310.58     14.16 o
  -7   9  11        0.21       -4.23      4.23 o
  -6   9  11       47.47       49.90      7.61 o
  -5   9  11     1090.76      990.00     24.35 o
  -4   9  11      173.84      146.01      7.56 o
  -3   9  11      539.39      463.18     12.57 o
  -2   9  11      481.91      430.21     15.43 o
  -1   9  11      373.82      381.20     11.53 o
   0   9  11      126.75      126.38      6.48 o
   1   9  11      657.19      689.85     18.69 o
   2   9  11       83.85       82.28      5.86 o
   3   9  11        2.88        3.90      4.26 o
   4   9  11       43.85       41.86      4.52 o
   5   9  11       94.80      103.93      5.80 o
   6   9  11       16.93       18.67      4.38 o
   7   9  11       17.69       19.25      6.62 o
   8   9  11        4.80        1.75      4.81 o
   9   9  11        7.53        8.20      5.90 o
  10   9  11        4.25        2.08      5.93 o
 -19  10  11        0.39       -7.98      7.98 o
 -18  10  11        2.45        3.64      7.09 o
 -17  10  11        0.01        9.30      6.77 o
 -16  10  11        0.26        8.80      5.88 o
 -15  10  11        3.79       -2.49      5.26 o
 -14  10  11       27.29       14.62      5.03 o
 -13  10  11       25.75       23.78      4.97 o
 -12  10  11      340.10      331.84      9.97 o
 -11  10  11        3.05        5.02      4.77 o
 -10  10  11       76.30       73.05      4.87 o
  -9  10  11      345.90      329.48      8.46 o
  -8  10  11      115.22      106.16      5.11 o
  -7  10  11       71.10       73.99      7.10 o
  -6  10  11      264.55      230.04     10.28 o
  -5  10  11      192.90      193.66      8.28 o
  -4  10  11       56.50       71.58      4.59 o
  -3  10  11        6.69        2.15      3.03 o
  -2  10  11       40.52       37.74      4.29 o
  -1  10  11       38.41       23.67      4.10 o
   0  10  11        8.89        4.80      3.74 o
   1  10  11       42.23       42.28      5.49 o
   2  10  11       21.46       16.52      4.67 o
   3  10  11       18.77       21.31      4.90 o
   4  10  11        0.19       -2.62      3.47 o
   5  10  11       16.38       25.72      4.58 o
   6  10  11       17.17       20.29      4.65 o
   7  10  11        1.75       -3.95      4.58 o
   8  10  11       52.83       71.27      6.34 o
   9  10  11       27.92       40.71      7.56 o
 -18  11  11       80.88      107.80     10.08 o
 -17  11  11       13.03        3.12      6.68 o
 -16  11  11       68.97       96.22      8.62 o
 -15  11  11        3.69       -0.14      5.94 o
 -14  11  11        1.56        2.72      4.79 o
 -13  11  11      129.79      158.76      8.06 o
 -12  11  11       16.65       16.75      4.77 o
 -11  11  11      174.09      173.00      7.54 o
 -10  11  11      144.46      159.09      6.86 o
  -9  11  11      148.49      161.79      7.18 o
  -8  11  11     1011.71     1057.43     17.28 o
  -7  11  11       35.25       41.87      5.49 o
  -6  11  11      134.86      119.00      7.34 o
  -5  11  11      351.09      356.14      8.02 o
  -4  11  11       86.88       66.13      5.41 o
  -3  11  11       86.91       70.35      4.59 o
  -2  11  11       29.53       27.36      4.07 o
  -1  11  11       25.18       17.79      3.90 o
   0  11  11       11.04       13.88      4.19 o
   1  11  11       26.65       24.68      4.74 o
   2  11  11       10.11        4.42      4.69 o
   3  11  11       27.55       17.24      5.08 o
   4  11  11      125.11      116.69      6.04 o
   5  11  11      108.08      108.47      8.64 o
   6  11  11       67.69       72.79      5.87 o
   7  11  11        3.01        0.62      4.43 o
   8  11  11       12.39       14.10      5.35 o
   9  11  11       38.73       49.50      6.48 o
 -18  12  11      132.92      129.24     12.53 o
 -17  12  11        5.11        5.56      6.81 o
 -16  12  11      127.04      132.50     17.86 o
 -15  12  11       15.08       23.20      8.07 o
 -14  12  11       18.87       25.68      5.56 o
 -13  12  11        0.00       -2.49      4.35 o
 -12  12  11      117.26      126.22      7.47 o
 -11  12  11       77.64       80.33      5.97 o
 -10  12  11      241.52      233.92      8.52 o
  -9  12  11        4.76        1.12      3.77 o
  -8  12  11      424.41      414.81     10.02 o
  -7  12  11        0.87       -1.61      3.20 o
  -6  12  11        0.00       -1.55      2.98 o
  -5  12  11      170.48      160.59      5.99 o
  -4  12  11       22.11       21.51      3.84 o
  -3  12  11        3.24       -1.42      3.64 o
  -2  12  11       40.79       39.67      6.36 o
  -1  12  11       84.41       88.26      5.85 o
   0  12  11      304.38      317.50     10.04 o
   1  12  11      148.16      157.67      7.76 o
   2  12  11       32.20       36.64      9.23 o
   3  12  11      226.93      234.77     10.98 o
   4  12  11        2.10       -4.93      4.93 o
   5  12  11        7.34       -3.24      4.17 o
   6  12  11       66.25       83.54      6.06 o
   7  12  11       13.29        8.64      6.00 o
   8  12  11        3.87        2.72      5.12 o
 -17  13  11       61.66       68.55      8.72 o
 -16  13  11        0.02        5.30      6.69 o
 -15  13  11       86.81       88.14      9.34 o
 -14  13  11        0.15       -3.03      5.13 o
 -13  13  11       12.06        8.58      5.11 o
 -12  13  11       41.92       38.33      5.56 o
 -11  13  11       69.02       84.41      6.28 o
 -10  13  11       33.85       27.64      4.67 o
  -9  13  11       28.70       34.56      4.85 o
  -8  13  11       10.53       11.49      3.93 o
  -7  13  11        7.69       12.01      5.83 o
  -6  13  11        0.13       -3.29      3.29 o
  -5  13  11       93.34       78.25      5.35 o
  -4  13  11       97.05      101.83      5.91 o
  -3  13  11        0.02       -0.29      3.84 o
  -2  13  11       12.79       18.73      4.47 o
  -1  13  11        0.99       -0.14      5.96 o
   0  13  11       21.75       30.00      5.40 o
   1  13  11       24.68       23.81      5.37 o
   2  13  11       83.24       87.55      6.97 o
   3  13  11       14.30        4.59      5.32 o
   4  13  11        6.61       -5.11      5.11 o
   5  13  11       16.64       20.51      6.56 o
   6  13  11        9.72       10.85      6.07 o
   7  13  11        1.14       -6.03      6.13 o
   8  13  11        1.18        1.38      8.96 o
 -16  14  11        0.60       -6.43      6.43 o
 -15  14  11       12.78       10.24      6.64 o
 -14  14  11        1.47       -3.18      5.08 o
 -13  14  11       31.64       29.31      5.88 o
 -12  14  11       33.78       43.61      6.04 o
 -11  14  11        1.90        3.31      4.70 o
 -10  14  11       14.38        8.18      6.12 o
  -9  14  11       11.66       13.63      4.52 o
  -8  14  11      249.57      279.89      8.95 o
  -7  14  11       17.28       24.20      4.07 o
  -6  14  11       47.84       51.52      4.76 o
  -5  14  11        0.57       -1.63      3.77 o
  -4  14  11      152.64      133.86      7.00 o
  -3  14  11      115.42      113.21      6.49 o
  -2  14  11        4.45        1.42      4.30 o
  -1  14  11        1.75        2.40      4.55 o
   0  14  11      248.83      267.90     13.28 o
   1  14  11       10.31       11.16      5.61 o
   2  14  11        1.61        8.94      5.46 o
   3  14  11       36.68       41.43      7.03 o
   4  14  11        1.33       -1.23      5.60 o
   5  14  11        4.06       -2.23      5.93 o
   6  14  11       12.81       16.20      8.69 o
   7  14  11       33.84       41.40      8.56 o
 -15  15  11        0.40       -6.02      6.02 o
 -14  15  11        4.73       -2.87      5.38 o
 -13  15  11       32.06       33.67      6.52 o
 -12  15  11       66.25       80.08      8.19 o
 -11  15  11        4.27        1.48      5.25 o
 -10  15  11       11.34       11.16      4.83 o
  -9  15  11        0.35       -5.24      5.24 o
  -8  15  11        6.37        8.00      6.53 o
  -7  15  11       38.74       51.13      4.78 o
  -6  15  11        3.90        2.05      5.73 o
  -5  15  11        3.62       -1.58      6.60 o
  -4  15  11        6.89        4.66      4.66 o
  -3  15  11       28.85       26.14      8.68 o
  -2  15  11       43.09       47.79      6.08 o
  -1  15  11       85.34       91.55      6.95 o
   0  15  11        6.46        1.95      5.24 o
   1  15  11       20.85       15.26      5.65 o
   2  15  11        8.21        0.33      5.42 o
   3  15  11        9.96       16.70      6.01 o
   4  15  11       41.88       52.24      7.20 o
   5  15  11       16.21       18.93      6.56 o
   6  15  11        8.24       12.16      7.73 o
 -14  16  11        5.99        6.73      5.82 o
 -13  16  11       16.08       24.01      6.37 o
 -12  16  11       24.31       25.26      5.95 o
 -11  16  11       70.39       85.58      6.81 o
 -10  16  11       36.45       44.39      5.92 o
  -9  16  11      115.36      130.79      8.67 o
  -8  16  11        1.75       -4.43      4.43 o
  -7  16  11       27.31       25.98      4.76 o
  -6  16  11        6.19        1.00      4.77 o
  -5  16  11        0.02        0.90      6.60 o
  -4  16  11        7.44        5.07      6.12 o
  -3  16  11       14.33       12.45      5.30 o
  -2  16  11       18.96       27.38      5.61 o
  -1  16  11        1.15       -5.25      5.25 o
   0  16  11      160.68      166.60      8.90 o
   1  16  11       69.83       68.51      7.27 o
   2  16  11        0.00       -5.49      5.49 o
   3  16  11        1.25       -0.26      7.24 o
   4  16  11       64.18       73.82     10.41 o
   5  16  11        5.50       -4.05      6.97 o
 -13  17  11        9.30       -2.34      5.70 o
 -12  17  11        4.90       -3.00      5.72 o
 -11  17  11       52.82       56.92      6.73 o
 -10  17  11       28.30       25.64      5.77 o
  -9  17  11       81.19      103.28      6.86 o
  -8  17  11       20.55       12.53      7.56 o
  -7  17  11       99.60      122.13      7.51 o
  -6  17  11       30.92       36.78      6.03 o
  -5  17  11       32.20       28.56      5.80 o
  -4  17  11       21.60       30.31      5.90 o
  -3  17  11        0.41       -2.13      6.12 o
  -2  17  11      133.09      151.79      8.54 o
  -1  17  11       10.59       13.72      5.77 o
   0  17  11       16.03        8.97      5.98 o
   1  17  11       16.96       25.34      6.49 o
   2  17  11       47.53       52.66      7.27 o
   3  17  11       55.05       57.49      7.46 o
   4  17  11        3.09        4.26      7.21 o
 -12  18  11        2.52        6.52     11.41 o
 -11  18  11       66.80       71.46      9.02 o
 -10  18  11       39.43       64.57      8.58 o
  -9  18  11        0.20        3.28      7.32 o
  -8  18  11       48.62       48.50      8.04 o
  -7  18  11       51.43       80.56      7.12 o
  -6  18  11        8.41        7.11      5.51 o
  -5  18  11       35.20       48.39      7.24 o
  -4  18  11        5.51       -5.27      5.27 o
  -3  18  11       61.96       74.17      7.26 o
  -2  18  11        6.19        4.44      5.72 o
  -1  18  11        1.85       -1.50      5.68 o
   0  18  11       23.40       36.59      7.87 o
   1  18  11       21.58       25.15      6.91 o
   2  18  11       56.75       60.50     10.33 o
 -10  19  11       15.44       28.33     11.67 o
  -9  19  11       96.68      110.81     22.35 o
  -8  19  11       15.92       18.62      8.69 o
  -7  19  11        9.84       -5.75      8.06 o
  -6  19  11       19.72       21.43      9.50 o
  -5  19  11        0.25       -5.58      5.58 o
  -4  19  11       55.08       58.91      8.27 o
  -3  19  11       15.54       14.66      6.30 o
  -2  19  11        8.61       21.48      8.75 o
  -1  19  11       18.08       14.83      6.44 o
   0  19  11        0.03        1.74     11.85 o
  -6  20  11       16.79       11.02     13.78 o
  -5  20  11        0.05       12.12     15.43 o
  -4  20  11       39.42       32.53      9.07 o
  -3  20  11        1.09       -8.27      8.27 o
 -21   0  12        8.06       -3.31     13.22 o
 -20   0  12       68.96       56.20     15.43 o
 -19   0  12       72.48       67.78     14.88 o
 -18   0  12      115.68      130.04     17.63 o
 -17   0  12       10.13       -8.82      9.37 o
 -16   0  12        8.46        2.20      8.27 o
 -15   0  12      108.58      136.66     14.33 o
 -14   0  12       16.67       24.24      9.37 o
 -13   0  12       62.61       62.82      9.92 o
 -12   0  12       88.25      108.00     11.02 o
 -11   0  12        5.76        5.73      4.47 o
 -10   0  12       43.45       23.06      4.86 o
  -9   0  12      689.24      627.50     15.98 o
  -8   0  12     3291.94     3287.83     86.65 o
  -7   0  12     3262.31     3147.92     70.64 o
  -6   0  12      174.60      144.86      7.98 o
  -5   0  12       40.70       27.58      3.92 o
  -4   0  12     1344.39     1309.70     31.98 o
  -3   0  12     1057.08     1094.02     22.80 o
  -2   0  12     4447.80     4212.68     68.72 o
  -1   0  12       44.07       44.76      6.03 o
   0   0  12      737.19      786.25     19.10 o
   1   0  12        4.07        0.06      8.54 o
   2   0  12      656.48      656.17     18.12 o
   3   0  12        3.05        7.73      5.64 o
   4   0  12        2.82        9.25      6.34 o
   5   0  12       53.48       58.78      7.92 o
   6   0  12      119.10      140.25     10.91 o
   7   0  12       74.85       73.04     11.57 o
   8   0  12        0.02       -0.55     10.47 o
   9   0  12       11.11       -2.20     11.02 o
  10   0  12        6.91       -5.51     12.67 o
  11   0  12        9.54       24.80     14.33 o
 -21   1  12        1.12        0.07      9.54 o
 -20   1  12        0.51        1.10      8.96 o
 -19   1  12      100.39       83.99     11.30 o
 -18   1  12        1.18       -4.00      7.71 o
 -17   1  12       24.51       27.79     14.05 o
 -16   1  12        0.67       -6.23      6.23 o
 -15   1  12        7.16        3.89      6.20 o
 -14   1  12       83.13       63.02     12.40 o
 -13   1  12       56.75       57.81      6.48 o
 -12   1  12        0.13       -1.88      3.47 o
 -11   1  12      582.88      569.21     12.82 o
 -10   1  12       15.21        7.56      3.09 o
  -9   1  12      599.74      592.44      9.24 o
  -8   1  12      109.89      106.37      4.15 o
  -7   1  12        9.15       10.12      2.61 o
  -6   1  12        1.96       -2.01      2.01 o
  -5   1  12      169.83      166.48      4.25 o
  -4   1  12      120.28      113.75      4.92 o
  -3   1  12      266.89      276.39      7.15 o
  -2   1  12      158.48      162.24      6.99 o
  -1   1  12      523.57      524.99     12.49 o
   0   1  12      416.49      396.31     11.06 o
   1   1  12      168.90      162.74      6.74 o
   2   1  12       60.67       66.10      4.94 o
   3   1  12      329.53      312.66      9.43 o
   4   1  12       12.66       21.06      4.67 o
   5   1  12        1.13       -4.14      4.14 o
   6   1  12       16.16       12.73      5.90 o
   7   1  12       19.56        7.77      5.71 o
   8   1  12        0.11       -5.79      5.79 o
   9   1  12       25.85       29.29      9.54 o
  10   1  12       55.25       82.27     12.06 o
  11   1  12        7.39       28.38     10.91 o
 -21   2  12       22.03       35.83     10.67 o
 -20   2  12       86.82       79.46     11.84 o
 -19   2  12       53.03       43.47     10.11 o
 -18   2  12        2.39        1.10     14.33 o
 -17   2  12       28.48       24.17     13.50 o
 -16   2  12       24.57       26.82      7.59 o
 -15   2  12       43.03       44.52      7.20 o
 -14   2  12       52.46       33.46      6.74 o
 -13   2  12        1.47       -2.34      3.64 o
 -12   2  12      111.11      123.62      6.84 o
 -11   2  12      109.80       90.76      5.67 o
 -10   2  12      283.98      270.91      6.70 o
  -9   2  12      428.18      410.52      6.95 o
  -8   2  12      383.27      380.39      7.46 o
  -7   2  12      890.56      838.22     11.68 o
  -6   2  12      180.71      165.11      4.39 o
  -5   2  12      606.48      565.99      6.97 o
  -4   2  12       68.44       62.01      2.94 o
  -3   2  12      258.58      264.31      6.00 o
  -2   2  12        1.50        1.90      2.41 o
  -1   2  12      329.28      338.56      7.12 o
   0   2  12      331.26      322.40      8.35 o
   1   2  12      287.26      302.28     13.28 o
   2   2  12      271.77      242.26      8.02 o
   3   2  12       13.25       16.44      4.26 o
   4   2  12      122.68      105.84      6.26 o
   5   2  12       17.43       17.63      5.73 o
   6   2  12        5.39       -2.85      5.39 o
   7   2  12        2.57        5.19      5.71 o
   8   2  12       40.66       22.21      6.98 o
   9   2  12      207.32      240.48     12.60 o
  10   2  12       43.71       68.49     12.40 o
 -21   3  12        0.37        3.47     10.74 o
 -20   3  12        3.06       -4.71      8.61 o
 -19   3  12       20.68        7.52     15.43 o
 -18   3  12        4.51        5.85      7.99 o
 -17   3  12       52.23       59.25      8.94 o
 -16   3  12       12.71       12.11      6.98 o
 -15   3  12       19.96       16.75     16.25 o
 -14   3  12       16.10       16.64      4.83 o
 -13   3  12      129.17      108.81      6.72 o
 -12   3  12       12.82        9.84      4.66 o
 -11   3  12       84.22       79.62      5.59 o
 -10   3  12      271.73      245.98      8.43 o
  -9   3  12       25.92       19.46      3.94 o
  -8   3  12       50.34       62.03      7.20 o
  -7   3  12       27.89       20.49      2.64 o
  -6   3  12      263.80      275.27      5.52 o
  -5   3  12       14.61       13.39      1.95 o
  -4   3  12       58.49       77.53      3.22 o
  -3   3  12      411.59      427.35      8.35 o
  -2   3  12     1498.04     1517.21     18.32 o
  -1   3  12       31.78       26.64      3.08 o
   0   3  12      339.47      335.77      7.44 o
   1   3  12      371.24      381.75      8.29 o
   2   3  12       96.90       95.03      7.34 o
   3   3  12        5.76        8.91      4.83 o
   4   3  12      184.59      192.37      9.73 o
   5   3  12       29.88       24.89     10.15 o
   6   3  12        3.70        3.28      5.97 o
   7   3  12       86.84      111.29      8.77 o
   8   3  12      141.45      185.65     10.97 o
   9   3  12       23.28       30.32      7.84 o
  10   3  12       44.97       54.09     14.31 o
 -20   4  12       28.66       24.84      6.55 o
 -19   4  12       10.40        5.85      5.40 o
 -18   4  12        0.00       -3.39      7.28 o
 -17   4  12       62.76       57.60     12.95 o
 -16   4  12       11.13        3.42      9.09 o
 -15   4  12       17.07       16.29      5.33 o
 -14   4  12      113.10       97.54      8.70 o
 -13   4  12        7.94        6.71      2.65 o
 -12   4  12      222.44      233.76     16.60 o
 -11   4  12       90.35       90.83      5.66 o
 -10   4  12      607.66      567.29     13.68 o
  -9   4  12        1.18       -3.81      3.81 o
  -8   4  12      522.77      509.54     10.15 o
  -7   4  12      149.15      128.95      5.34 o
  -6   4  12       10.99       -0.17      4.61 o
  -5   4  12        7.52       -3.75      3.75 o
  -4   4  12      126.46      120.66      5.02 o
  -3   4  12      116.93      121.58      5.15 o
  -2   4  12       17.01       13.68      3.22 o
  -1   4  12      167.80      157.77      6.92 o
   0   4  12       83.86       86.54      4.94 o
   1   4  12      109.52      115.89      7.87 o
   2   4  12        0.04       -3.49      3.49 o
   3   4  12       55.08       54.61      5.05 o
   4   4  12       32.74       28.63      5.58 o
   5   4  12        6.13        2.22      6.49 o
   6   4  12       68.31       74.30      7.68 o
   7   4  12       22.62       22.95      6.78 o
   8   4  12       27.83       30.64      7.51 o
   9   4  12        2.51        8.69      7.28 o
  10   4  12        7.50       18.55      7.72 o
 -20   5  12       29.22       34.13     10.19 o
 -19   5  12       27.81       42.77      6.25 o
 -18   5  12       53.76       56.44      8.89 o
 -17   5  12        0.06       -4.18      4.18 o
 -16   5  12       82.40       96.52      5.65 o
 -15   5  12        1.55       -3.18      3.18 o
 -14   5  12       25.79       19.84      3.31 o
 -13   5  12      140.14      130.67      7.45 o
 -12   5  12       13.26       13.46      4.33 o
 -11   5  12        4.74        3.22      4.18 o
 -10   5  12       42.64       58.76      5.15 o
  -9   5  12      796.52      787.22     13.42 o
  -8   5  12        0.50       -2.95      2.95 o
  -7   5  12      931.39      907.57     14.32 o
  -6   5  12      854.05      867.87     11.72 o
  -5   5  12      560.36      585.82      9.81 o
  -4   5  12      257.14      266.22      6.82 o
  -3   5  12      371.52      367.20      8.19 o
  -2   5  12        0.21        0.49      3.04 o
  -1   5  12        0.66       -1.77      4.93 o
   0   5  12      308.77      283.21      8.10 o
   1   5  12        0.76        1.15      3.58 o
   2   5  12      235.61      231.83      8.03 o
   3   5  12        0.06       -1.68      3.82 o
   4   5  12      100.94       98.77      9.38 o
   5   5  12        7.53        7.18      5.58 o
   6   5  12       21.50       22.17      6.36 o
   7   5  12       30.19       27.31      7.07 o
   8   5  12       31.03       39.50      6.55 o
   9   5  12       23.10       33.94      6.70 o
  10   5  12       66.37       64.91      7.89 o
 -20   6  12        0.98        4.96      8.61 o
 -19   6  12        0.90       -7.56      7.93 o
 -18   6  12      178.61      185.15     13.09 o
 -17   6  12       29.79       23.97      8.34 o
 -16   6  12       30.09       43.59      6.57 o
 -15   6  12       27.41       20.76      6.15 o
 -14   6  12       44.25       31.63      8.39 o
 -13   6  12        2.96       -0.10      4.12 o
 -12   6  12      314.11      282.72     10.14 o
 -11   6  12        0.61       -0.92      4.07 o
 -10   6  12      282.38      301.42     11.05 o
  -9   6  12      109.60      128.14      5.55 o
  -8   6  12      461.70      483.65      9.61 o
  -7   6  12       81.78       84.73      4.37 o
  -6   6  12      602.62      591.26      7.73 o
  -5   6  12      119.65       89.74      5.63 o
  -4   6  12      150.18      120.59      5.14 o
  -3   6  12      265.41      246.45      7.04 o
  -2   6  12       68.60       59.45      4.14 o
  -1   6  12      674.95      640.99     12.25 o
   0   6  12        9.86        5.50      3.79 o
   1   6  12      100.62       92.14      5.58 o
   2   6  12       23.97       24.59      4.53 o
   3   6  12      351.23      358.96     13.84 o
   4   6  12      179.59      180.80      8.25 o
   5   6  12       21.98       18.06      6.30 o
   6   6  12        5.58        1.38      9.68 o
   7   6  12        0.03        4.80      7.48 o
   8   6  12        0.04        4.34      6.84 o
   9   6  12        9.12       25.75      6.29 o
  10   6  12       47.00       55.04     17.58 o
 -20   7  12       30.05       26.37     10.19 o
 -19   7  12       15.06       11.03      9.64 o
 -18   7  12        3.87       -5.31      9.64 o
 -17   7  12       37.08       41.76      7.12 o
 -16   7  12       20.52       12.71      6.05 o
 -15   7  12        0.04        6.57      9.60 o
 -14   7  12       37.83       47.50      6.01 o
 -13   7  12       30.97       30.19      5.08 o
 -12   7  12        3.77       -1.21      4.57 o
 -11   7  12      163.36      187.48      7.11 o
 -10   7  12       13.26       14.50      3.16 o
  -9   7  12       44.20       45.45      4.37 o
  -8   7  12       84.58       72.52      4.12 o
  -7   7  12      393.89      346.91     11.62 o
  -6   7  12      255.64      243.86      9.60 o
  -5   7  12      111.61       74.23      3.65 o
  -4   7  12       90.08       82.80      4.40 o
  -3   7  12       83.83       87.42      4.96 o
  -2   7  12        0.03        0.02      3.19 o
  -1   7  12      437.08      415.16      9.89 o
   0   7  12       32.10       34.61      4.51 o
   1   7  12       34.64       27.17      4.56 o
   2   7  12       99.65      110.42      6.07 o
   3   7  12       98.59       83.73      6.14 o
   4   7  12       28.57       23.50      5.04 o
   5   7  12       44.51       32.39      5.65 o
   6   7  12       14.17       17.37      5.14 o
   7   7  12       42.92       42.91      5.91 o
   8   7  12        0.66        0.10      5.48 o
   9   7  12        5.72        0.39      6.10 o
 -19   8  12       89.82      104.30     20.39 o
 -18   8  12       35.69       50.65      7.86 o
 -17   8  12        2.57        8.87      9.36 o
 -16   8  12       99.01      112.84      8.72 o
 -15   8  12       19.13       23.68      5.88 o
 -14   8  12       47.90       52.92      6.41 o
 -13   8  12       77.21       78.86      6.47 o
 -12   8  12      147.52      144.44      7.73 o
 -11   8  12      135.79      132.18      6.31 o
 -10   8  12        4.71       11.65      6.12 o
  -9   8  12      275.94      272.64      8.19 o
  -8   8  12        0.77        0.18      4.29 o
  -7   8  12       50.28       44.71      5.99 o
  -6   8  12       39.77       42.07      5.47 o
  -5   8  12      217.88      186.49      7.83 o
  -4   8  12      318.75      338.92     12.81 o
  -3   8  12     1371.08     1233.02     24.67 o
  -2   8  12      212.51      192.09      7.16 o
  -1   8  12        2.63        3.99      3.71 o
   0   8  12      771.19      785.85     14.88 o
   1   8  12       54.72       61.18      5.46 o
   2   8  12       40.76       35.77      5.49 o
   3   8  12        1.78        4.25      4.51 o
   4   8  12        1.81       -4.30      4.30 o
   5   8  12        7.09        6.67      4.89 o
   6   8  12       25.15       21.29      5.35 o
   7   8  12        8.79        1.90      5.18 o
   8   8  12        2.54       -1.52      5.39 o
   9   8  12        2.61       -4.62      5.88 o
 -19   9  12        6.55       -8.05      8.05 o
 -18   9  12        1.36        3.94      6.48 o
 -17   9  12        2.56       -1.70      6.07 o
 -16   9  12       21.85       29.21      6.79 o
 -15   9  12       91.43       77.18      7.47 o
 -14   9  12       72.14       83.21      7.36 o
 -13   9  12      110.97      113.88      9.96 o
 -12   9  12        9.11        9.86      5.82 o
 -11   9  12      254.12      281.76      8.50 o
 -10   9  12      194.31      200.13      8.88 o
  -9   9  12       65.63       56.14      5.49 o
  -8   9  12       46.15       42.80      5.92 o
  -7   9  12        0.17       -4.29      4.29 o
  -6   9  12       60.88       51.98      5.37 o
  -5   9  12       33.65       37.20      5.13 o
  -4   9  12        5.05        1.80      3.54 o
  -3   9  12       13.29        9.96      3.10 o
  -2   9  12        3.94        1.84      3.24 o
  -1   9  12      116.25      122.76      6.37 o
   0   9  12       61.97       57.05      5.25 o
   1   9  12       82.12       53.22      5.27 o
   2   9  12      276.41      261.60      9.40 o
   3   9  12        2.73       -3.96      4.40 o
   4   9  12       40.94       48.67      5.91 o
   5   9  12        0.35       -2.36      4.84 o
   6   9  12       10.73        9.11      4.64 o
   7   9  12        4.04        2.87      5.27 o
   8   9  12       17.66       40.80      6.59 o
   9   9  12        2.41        7.65      6.28 o
 -18  10  12       31.74       38.96      7.88 o
 -17  10  12        4.49        3.30      6.55 o
 -16  10  12      161.36      161.19      9.86 o
 -15  10  12        8.07        2.75      6.49 o
 -14  10  12       70.72       77.57      7.08 o
 -13  10  12        6.36       16.15      5.24 o
 -12  10  12       83.57       82.94      5.83 o
 -11  10  12      114.51      109.58      6.98 o
 -10  10  12      305.18      317.56      8.84 o
  -9  10  12        0.31       10.13      5.73 o
  -8  10  12      103.15      115.26      8.46 o
  -7  10  12      154.60      152.75      8.73 o
  -6  10  12        0.37       -6.28      6.28 o
  -5  10  12      103.90      113.97      6.95 o
  -4  10  12       18.66       12.58      5.04 o
  -3  10  12       25.45       25.28      4.29 o
  -2  10  12       10.37        8.10      4.61 o
  -1  10  12        3.63       -0.21      3.55 o
   0  10  12       35.44       34.70      4.77 o
   1  10  12      160.71      150.45      7.53 o
   2  10  12        0.44       -2.39      4.31 o
   3  10  12       14.39        8.83      6.60 o
   4  10  12       40.09       40.82      5.89 o
   5  10  12       67.00       70.71      6.87 o
   6  10  12       14.94        4.16      5.37 o
   7  10  12       37.95       35.81      6.33 o
   8  10  12       24.82       27.53      6.44 o
 -18  11  12        9.61       -0.27      7.05 o
 -17  11  12        5.64        7.21      6.63 o
 -16  11  12       90.32      106.08      8.87 o
 -15  11  12       21.03       25.10      6.53 o
 -14  11  12      160.92      182.42      9.96 o
 -13  11  12        2.61       -1.15      4.52 o
 -12  11  12        3.31       -4.05      4.05 o
 -11  11  12       16.75        8.44      3.97 o
 -10  11  12      472.49      489.97     11.68 o
  -9  11  12      105.92       97.59      8.27 o
  -8  11  12       44.51       32.11      6.72 o
  -7  11  12       39.18       29.54      6.86 o
  -6  11  12      248.10      226.53     10.73 o
  -5  11  12        2.70       -2.51      5.35 o
  -4  11  12       28.39       48.76      7.24 o
  -3  11  12        8.78        4.26      3.86 o
  -2  11  12       30.17       27.90      4.24 o
  -1  11  12       63.07       66.12      7.08 o
   0  11  12       71.20       69.97      5.63 o
   1  11  12        1.17       -4.53      4.53 o
   2  11  12        8.92        8.51      4.69 o
   3  11  12       10.99       13.93      5.07 o
   4  11  12       69.66       88.96      7.27 o
   5  11  12       51.73       74.20      7.28 o
   6  11  12       72.24       86.53      8.17 o
   7  11  12       18.35       19.76      9.31 o
   8  11  12       70.52      106.38      8.38 o
 -17  12  12       14.07       32.55      7.62 o
 -16  12  12       12.46       17.93      7.14 o
 -15  12  12       81.07       88.83      8.25 o
 -14  12  12        0.57        7.57      5.66 o
 -13  12  12        2.63       -3.34      6.49 o
 -12  12  12        9.80        7.68      4.57 o
 -11  12  12       41.58       51.97      5.03 o
 -10  12  12       17.77       14.70      3.99 o
  -9  12  12      174.39      176.53      6.81 o
  -8  12  12       13.93       15.93      6.43 o
  -7  12  12        0.36       -4.40      4.94 o
  -6  12  12       47.79       44.91      7.00 o
  -5  12  12       24.75       29.05      7.64 o
  -4  12  12       22.77       17.62      7.08 o
  -3  12  12       11.58       12.41      4.69 o
  -2  12  12        0.29       -4.41      5.33 o
  -1  12  12       40.44       26.50      6.52 o
   0  12  12        8.24        1.44      4.06 o
   1  12  12        9.25        7.77      4.60 o
   2  12  12       11.76        6.92      5.09 o
   3  12  12        1.80        2.08      5.18 o
   4  12  12       26.53       28.97      6.11 o
   5  12  12       20.53       24.04      6.35 o
   6  12  12        2.75       -4.84      6.17 o
   7  12  12        6.14       -5.32      7.58 o
 -17  13  12        3.69        0.40      6.88 o
 -16  13  12        3.37        1.42     12.41 o
 -15  13  12        4.88       -1.79     17.05 o
 -14  13  12       22.62       30.08      6.73 o
 -13  13  12      118.52      135.25     16.16 o
 -12  13  12      107.85      125.39      7.62 o
 -11  13  12       18.41       19.44      4.65 o
 -10  13  12      138.37      147.59      7.95 o
  -9  13  12       13.96        6.45      4.45 o
  -8  13  12        8.73        3.29      8.06 o
  -7  13  12        4.53       -3.25      5.53 o
  -6  13  12      196.17      184.24      9.31 o
  -5  13  12       11.06        3.98      3.85 o
  -4  13  12       58.94       62.34      5.31 o
  -3  13  12       69.81       80.87      5.82 o
  -2  13  12       11.56       17.32      4.62 o
  -1  13  12      148.60      177.03      8.15 o
   0  13  12      103.83      112.13      7.24 o
   1  13  12        6.67       11.61      5.14 o
   2  13  12      193.41      214.16      9.62 o
   3  13  12        0.66       -4.69      5.41 o
   4  13  12        2.60       -5.38      5.38 o
   5  13  12       57.20       93.13     16.62 o
   6  13  12        3.94       -6.00      6.00 o
 -16  14  12       13.27        7.99      6.94 o
 -15  14  12       33.18       35.99      7.38 o
 -14  14  12        4.39        7.30      9.32 o
 -13  14  12       40.68       50.17      9.36 o
 -12  14  12       61.98       86.46      6.83 o
 -11  14  12       55.50       61.32      5.74 o
 -10  14  12       61.53       78.64      8.35 o
  -9  14  12        0.02       -5.99      5.99 o
  -8  14  12        7.71        1.41      5.60 o
  -7  14  12       35.75       41.75      6.63 o
  -6  14  12       10.60       17.06      7.07 o
  -5  14  12        0.01       -2.22      4.10 o
  -4  14  12       33.80       35.05      4.93 o
  -3  14  12       18.47       29.88      4.98 o
  -2  14  12      140.61      148.63      7.93 o
  -1  14  12        4.82        8.31      5.01 o
   0  14  12       92.16      119.60     11.29 o
   1  14  12      170.42      181.59      9.12 o
   2  14  12       94.38      100.20      7.81 o
   3  14  12       42.17       43.58      8.27 o
   4  14  12        2.71       -1.66      5.88 o
   5  14  12        5.58        3.78      6.52 o
   6  14  12        1.28       -6.04      8.32 o
 -15  15  12       20.33       22.95      8.88 o
 -14  15  12       93.42      119.14      9.15 o
 -13  15  12       35.17       41.23      6.65 o
 -12  15  12       23.90       32.27      6.12 o
 -11  15  12        7.22       -0.55      7.32 o
 -10  15  12       37.98       56.74      8.99 o
  -9  15  12       13.75        5.83      6.20 o
  -8  15  12       50.72       58.07      7.75 o
  -7  15  12      146.02      184.86     10.28 o
  -6  15  12        0.27        0.68      6.64 o
  -5  15  12        0.38       -1.80      6.67 o
  -4  15  12       24.69       18.94      4.87 o
  -3  15  12       14.67       10.53      4.87 o
  -2  15  12       17.10       15.87      5.57 o
  -1  15  12        5.29        5.92      5.24 o
   0  15  12        0.21        7.06      5.35 o
   1  15  12       63.74       64.51      6.93 o
   2  15  12       44.66       55.34      6.77 o
   3  15  12        1.81       -4.15      5.70 o
   4  15  12        2.98       -7.67      8.43 o
   5  15  12       24.84       21.26      7.75 o
 -14  16  12        5.71       11.30     10.84 o
 -13  16  12       39.26       48.74     17.20 o
 -12  16  12        7.73        2.00      7.60 o
 -11  16  12       30.89       34.26      8.94 o
 -10  16  12       37.57       46.10      9.00 o
  -9  16  12       19.83       19.55      7.23 o
  -8  16  12       84.37       93.07      8.73 o
  -7  16  12      185.58      184.89     12.16 o
  -6  16  12        0.20       -6.58      6.58 o
  -5  16  12       27.89       24.77      8.58 o
  -4  16  12        0.49       -4.84      4.84 o
  -3  16  12       67.53       80.43      7.48 o
  -2  16  12        0.05       -5.09      5.09 o
  -1  16  12        1.41       -5.14      5.14 o
   0  16  12        0.08       -0.88      5.58 o
   1  16  12       26.58       25.55      6.38 o
   2  16  12        0.00       -0.99      5.83 o
   3  16  12        1.48        1.16      6.04 o
   4  16  12        7.00        3.86      8.15 o
 -13  17  12       12.80       35.82     17.63 o
 -12  17  12       13.33       13.63      8.47 o
 -11  17  12       34.04       54.27      9.63 o
 -10  17  12       11.03        8.64      7.56 o
  -9  17  12       52.45       80.58     14.11 o
  -8  17  12       15.92       31.60      7.92 o
  -7  17  12      116.17      111.03     10.81 o
  -6  17  12       48.52       58.36     11.03 o
  -5  17  12       16.91        6.50      7.59 o
  -4  17  12        7.81        9.96      7.93 o
  -3  17  12        5.29        1.89      5.23 o
  -2  17  12        0.21       -5.25      5.25 o
  -1  17  12        5.87       -5.48      5.48 o
   0  17  12        3.29       -0.19      7.24 o
   1  17  12        9.10       15.34      6.53 o
   2  17  12       30.21       28.00      7.78 o
 -11  18  12        6.92       -4.10     11.30 o
 -10  18  12        9.38        6.16      8.51 o
  -9  18  12        5.34       12.34      7.21 o
  -8  18  12       44.16       42.76      9.23 o
  -7  18  12        2.45       -4.15      7.84 o
  -6  18  12        6.90       10.57      8.11 o
  -5  18  12       10.85       14.06     12.27 o
  -4  18  12       26.53       28.18      8.64 o
  -3  18  12        4.47        7.30      6.06 o
  -2  18  12        1.51       10.15      5.83 o
  -1  18  12       11.15        8.88      6.25 o
   0  18  12        8.38       13.62      7.76 o
   1  18  12        0.49       -5.82      7.99 o
  -8  19  12        2.09       -9.40      9.40 o
  -7  19  12        8.44        4.12     10.32 o
  -6  19  12        1.11       -9.74      9.74 o
  -5  19  12        3.36       -2.48     10.13 o
  -4  19  12        0.86       12.67     10.52 o
  -3  19  12        0.07        4.41     10.13 o
  -2  19  12       10.61       11.44      7.20 o
 -21   1  13      139.65      183.17     15.78 o
 -20   1  13        8.90       16.81      9.74 o
 -19   1  13       69.30      114.86     25.07 o
 -18   1  13       55.65       53.47      9.35 o
 -17   1  13        6.25        4.42      6.81 o
 -16   1  13        1.08       -4.62      6.03 o
 -15   1  13        6.94        2.63      6.03 o
 -14   1  13        0.25       -1.36      5.41 o
 -13   1  13       31.79       37.52      6.42 o
 -12   1  13        1.62        4.41      5.07 o
 -11   1  13      483.47      475.29     14.79 o
 -10   1  13        0.23        0.18      3.98 o
  -9   1  13      289.93      258.77      8.79 o
  -8   1  13      951.25      926.43     17.06 o
  -7   1  13      338.49      312.61      9.53 o
  -6   1  13        0.16       -3.07      3.07 o
  -5   1  13     2345.72     2329.08     26.24 o
  -4   1  13       83.52       74.97      4.60 o
  -3   1  13      529.90      478.44      9.94 o
  -2   1  13       47.26       48.19      4.33 o
  -1   1  13     1149.79     1167.10     17.77 o
   0   1  13      389.76      369.23      9.29 o
   1   1  13       30.42       28.87      5.07 o
   2   1  13      219.34      249.44     10.06 o
   3   1  13       50.31       53.64      6.46 o
   4   1  13       62.83       68.56     11.48 o
   5   1  13       23.28       28.71      8.15 o
   6   1  13       30.26       17.97      8.82 o
   7   1  13        2.23       -0.28      7.79 o
   8   1  13        4.20       -7.79      7.79 o
   9   1  13        4.27        0.09      9.33 o
  10   1  13        9.03        4.16     13.50 o
 -21   2  13       16.65       -9.33      9.33 o
 -20   2  13       10.33       43.90     10.71 o
 -19   2  13        0.25       -3.60      9.92 o
 -18   2  13        2.35        0.84      7.37 o
 -17   2  13       36.55       16.56      7.37 o
 -16   2  13       82.33       76.88      9.15 o
 -15   2  13      147.88      147.96     10.28 o
 -14   2  13        0.25        8.04      5.81 o
 -13   2  13      178.21      189.74     10.83 o
 -12   2  13      203.87      199.07     10.83 o
 -11   2  13       41.59       29.82      4.61 o
 -10   2  13      240.62      266.89      6.07 o
  -9   2  13       28.74       27.74      4.29 o
  -8   2  13      138.02      147.52      8.09 o
  -7   2  13       68.58       54.68      4.93 o
  -6   2  13      246.11      213.11      7.68 o
  -5   2  13      514.83      522.17     13.14 o
  -4   2  13       29.08       33.73      4.36 o
  -3   2  13       38.72       33.92      4.53 o
  -2   2  13       55.49       60.57      5.17 o
  -1   2  13      129.00      123.50      6.63 o
   0   2  13      112.16      123.82      6.89 o
   1   2  13       18.11        3.94      4.51 o
   2   2  13       31.61       26.76      9.16 o
   3   2  13      182.96      173.94      9.12 o
   4   2  13      335.89      349.07     12.72 o
   5   2  13       31.65       37.58      6.75 o
   6   2  13       11.99       11.95      6.15 o
   7   2  13        2.91        6.19      8.15 o
   8   2  13        8.33       -1.53      8.55 o
   9   2  13        1.04        7.74      8.94 o
 -20   3  13       28.76       45.81     10.43 o
 -19   3  13        1.13       -8.43     16.25 o
 -18   3  13       30.61       24.53      8.21 o
 -17   3  13        3.51        7.99      7.28 o
 -16   3  13       10.61       10.39      6.98 o
 -15   3  13        1.36        1.96      5.95 o
 -14   3  13       58.78       65.74      7.92 o
 -13   3  13      245.33      252.06     11.91 o
 -12   3  13       65.53       56.26      5.51 o
 -11   3  13       11.61       16.31      4.36 o
 -10   3  13        4.41        4.95      3.97 o
  -9   3  13       20.75       17.76      5.81 o
  -8   3  13       57.46       47.38      4.85 o
  -7   3  13      326.42      353.58      9.89 o
  -6   3  13      164.92      160.39      5.85 o
  -5   3  13      100.03      100.20      7.13 o
  -4   3  13        1.49        3.32      3.54 o
  -3   3  13      177.19      191.97      7.52 o
  -2   3  13       12.20        9.60      4.11 o
  -1   3  13       15.53        7.64      4.07 o
   0   3  13       58.99       63.11      5.75 o
   1   3  13      253.76      266.50      9.87 o
   2   3  13       30.73       24.55      5.39 o
   3   3  13       10.89       12.95      5.47 o
   4   3  13       27.07       12.40      5.79 o
   5   3  13       31.36       14.33      5.73 o
   6   3  13      218.83      230.49     16.66 o
   7   3  13      212.21      262.11     12.81 o
   8   3  13       98.72      125.88     12.66 o
   9   3  13        1.47        8.77      9.25 o
 -20   4  13       43.37       74.63     11.76 o
 -19   4  13       23.72       38.67      9.65 o
 -18   4  13        4.47        5.09      5.11 o
 -17   4  13       53.74       39.16      7.52 o
 -16   4  13      128.22      134.03      7.05 o
 -15   4  13       13.02       11.29      3.83 o
 -14   4  13       39.60       39.67      6.73 o
 -13   4  13       33.16       17.82      5.01 o
 -12   4  13       17.70       17.14      5.21 o
 -11   4  13      742.49      679.44     16.59 o
 -10   4  13      158.27      148.55      8.37 o
  -9   4  13      258.07      248.34      8.82 o
  -8   4  13      829.35      825.05     16.06 o
  -7   4  13      960.76      913.83     17.12 o
  -6   4  13       34.62       41.78      3.70 o
  -5   4  13      376.57      341.39      8.66 o
  -4   4  13        0.80       -3.26      3.26 o
  -3   4  13      310.98      341.24      9.80 o
  -2   4  13       11.38        7.62      4.13 o
  -1   4  13      654.23      661.18     14.76 o
   0   4  13        4.33       -2.54      4.19 o
   1   4  13       11.31       10.20      4.75 o
   2   4  13       38.45       29.00      5.47 o
   3   4  13      154.61      164.89      8.79 o
   4   4  13        0.06       -6.75      6.75 o
   5   4  13        0.00        1.87      5.39 o
   6   4  13        9.78        7.31      9.19 o
   7   4  13      123.42      146.23     10.17 o
   8   4  13        0.58       -1.07      6.98 o
   9   4  13        0.23        2.15      9.15 o
 -20   5  13        0.51        5.79     16.81 o
 -19   5  13       11.54        8.09      8.05 o
 -18   5  13        4.99       12.79      8.07 o
 -17   5  13        9.37        6.22      6.92 o
 -16   5  13       11.22       15.43      7.01 o
 -15   5  13        0.37       -1.54      5.50 o
 -14   5  13       66.63       67.08      7.50 o
 -13   5  13       62.44       56.78      5.88 o
 -12   5  13        0.03       -3.28      4.00 o
 -11   5  13      227.28      231.77      8.96 o
 -10   5  13       14.70       12.11      5.59 o
  -9   5  13      563.85      564.01     12.76 o
  -8   5  13        6.13        7.23      3.81 o
  -7   5  13       25.55       18.84      3.88 o
  -6   5  13      777.43      764.13     13.42 o
  -5   5  13        6.31        1.09      3.24 o
  -4   5  13      296.55      290.28      7.70 o
  -3   5  13        4.44        7.10      3.24 o
  -2   5  13       54.89       53.74      7.40 o
  -1   5  13      244.09      208.96      8.59 o
   0   5  13        7.73        1.24      4.42 o
   1   5  13       59.06       57.12      6.15 o
   2   5  13        8.05        2.88      5.07 o
   3   5  13        6.12        5.67      7.70 o
   4   5  13        8.27       12.52      5.71 o
   5   5  13        0.01        0.02      5.58 o
   6   5  13       22.73       22.21      6.87 o
   7   5  13        0.09        1.80      7.50 o
   8   5  13        0.00        2.96      7.13 o
   9   5  13       16.06       12.05      8.04 o
 -20   6  13       93.32      129.73     20.11 o
 -19   6  13        0.66        2.93      8.34 o
 -18   6  13        0.10       -6.20      7.68 o
 -17   6  13       68.74       64.43      9.92 o
 -16   6  13       14.29       -0.61      7.71 o
 -15   6  13        3.32       -3.20      4.87 o
 -14   6  13        1.85        3.84      4.74 o
 -13   6  13       22.76       39.18      6.25 o
 -12   6  13      136.54      142.69      8.69 o
 -11   6  13       62.00       79.21      5.77 o
 -10   6  13      395.50      384.49     10.61 o
  -9   6  13        5.69       -2.78      3.47 o
  -8   6  13      243.03      285.26      8.51 o
  -7   6  13      198.59      197.33      6.99 o
  -6   6  13       45.12       45.05      3.39 o
  -5   6  13       28.84       20.37      3.04 o
  -4   6  13      918.71      865.17     14.26 o
  -3   6  13       41.24       37.80      7.48 o
  -2   6  13      380.50      394.83      9.38 o
  -1   6  13      139.89      135.64      6.40 o
   0   6  13      360.46      347.75      9.70 o
   1   6  13       19.53       14.77      5.18 o
   2   6  13       41.96       49.59      6.13 o
   3   6  13       14.48       19.29      5.84 o
   4   6  13        0.29       -5.33      5.33 o
   5   6  13        1.93       -0.46      5.92 o
   6   6  13        1.70        1.26      6.15 o
   7   6  13        0.59        0.67      6.75 o
   8   6  13        0.37       -3.77      8.16 o
   9   6  13       17.94       26.74      8.90 o
 -19   7  13       57.56       67.20     19.56 o
 -18   7  13       13.06       12.67     21.21 o
 -17   7  13       98.75       96.61     10.29 o
 -16   7  13      166.69      203.54     12.98 o
 -15   7  13       75.82       83.49      7.30 o
 -14   7  13      118.28      129.33      8.34 o
 -13   7  13      113.03      114.10      7.28 o
 -12   7  13       88.75       81.58      6.23 o
 -11   7  13      131.27      136.47      7.04 o
 -10   7  13      107.64       95.71      6.23 o
  -9   7  13       29.37       20.90      3.70 o
  -8   7  13       66.75       67.08      7.64 o
  -7   7  13       33.40       44.65      6.75 o
  -6   7  13      329.85      325.87      9.51 o
  -5   7  13       59.77       65.00      4.52 o
  -4   7  13        0.23        3.58      2.98 o
  -3   7  13      337.95      321.18     10.18 o
  -2   7  13      339.63      327.54      9.73 o
  -1   7  13      233.08      232.99     11.45 o
   0   7  13        7.59        9.61      4.08 o
   1   7  13       85.32       73.51      5.69 o
   2   7  13       26.94       23.87      5.67 o
   3   7  13      137.70      143.01      9.07 o
   4   7  13       14.70       31.26      6.48 o
   5   7  13       80.01      112.74      8.84 o
   6   7  13        1.49       -6.78      6.78 o
   7   7  13        1.78       -6.72      8.07 o
   8   7  13       29.67       22.84      8.03 o
 -19   8  13        8.05        7.79     13.22 o
 -18   8  13       32.75       44.52      9.37 o
 -17   8  13        3.67        7.83      7.24 o
 -16   8  13        0.81        5.31      5.73 o
 -15   8  13        5.93        6.55      5.43 o
 -14   8  13        2.73        4.53      4.87 o
 -13   8  13       26.40       29.00      5.21 o
 -12   8  13        0.14        2.85      4.04 o
 -11   8  13       83.18       91.90      6.13 o
 -10   8  13       50.15       42.28      4.60 o
  -9   8  13       14.35       11.99      6.59 o
  -8   8  13        7.50       -1.78      4.51 o
  -7   8  13        0.12       -3.89      4.42 o
  -6   8  13       23.64       20.52      4.58 o
  -5   8  13      224.42      215.68      6.84 o
  -4   8  13      662.93      615.17     11.80 o
  -3   8  13       34.48       22.00      3.66 o
  -2   8  13       57.34       53.98      4.77 o
  -1   8  13       61.47       59.04      5.04 o
   0   8  13       44.88       59.61      5.33 o
   1   8  13       61.45       60.74      8.19 o
   2   8  13      294.16      278.00     10.58 o
   3   8  13       36.46       26.90      9.07 o
   4   8  13       69.80       68.49      7.59 o
   5   8  13        6.52        3.31      6.43 o
   6   8  13       61.93       71.38      8.38 o
   7   8  13        7.32       -3.72      7.11 o
   8   8  13        0.31       -9.51      9.51 o
 -19   9  13       23.93       18.25      9.53 o
 -18   9  13        0.52       -7.09      8.54 o
 -17   9  13       97.38       98.88      8.92 o
 -16   9  13        4.29       -5.57      5.57 o
 -15   9  13        0.10        0.00      5.43 o
 -14   9  13       97.27      105.86      7.84 o
 -13   9  13      178.75      180.72     12.98 o
 -12   9  13      152.78      141.91      7.91 o
 -11   9  13      223.16      237.48      8.71 o
 -10   9  13      205.15      193.29      7.26 o
  -9   9  13        4.81        3.48      5.26 o
  -8   9  13        4.68       -4.71      4.71 o
  -7   9  13      102.27      106.59     15.25 o
  -6   9  13        0.26       -4.02      4.02 o
  -5   9  13        0.51       -2.08      4.69 o
  -4   9  13      203.40      187.86      6.49 o
  -3   9  13       28.14       33.06      4.22 o
  -2   9  13        1.33       -4.02      4.06 o
  -1   9  13       10.43        6.96      4.00 o
   0   9  13       58.14       59.79      5.32 o
   1   9  13      241.90      258.16     10.58 o
   2   9  13       35.42       25.26      5.34 o
   3   9  13        0.18        3.60      5.26 o
   4   9  13        2.51        2.84      5.92 o
[truncated: 106,726 more chars]
